# Supplementary material for: Aneuploidy enables cross-tolerance to unrelated antifungal drugs in Candida parapsilosis
Source: Front Microbiol. 2023 Apr 11;14:1137083. doi: 10.3389/fmicb.2023.1137083 (PMC10126355; doi:10.3389/fmicb.2023.1137083)
Supplement: Supplementary file 7 [file Table_3.XLSX]

## Sheet: GO analysis
GO terms enriched in Chr5x3 up-regulated genes
ID	Name	Bgd count	Result count	Result gene list	Pct of bgd	Fold enrichment	Odds ratio	P-value	Benjamini	Bonferroni
GO:0007031	peroxisome organization	39	21	CPAR2_100100,CPAR2_102250,CPAR2_200340,CPAR2_201180,CPAR2_201480,CPAR2_203910,CPAR2_205470,CPAR2_205480,CPAR2_205780,CPAR2_206600,CPAR2_206730,CPAR2_208540,CPAR2_209400,CPAR2_212530,CPAR2_213590,CPAR2_213810,CPAR2_300930,CPAR2_402710,CPAR2_407170,CPAR2_601120,CPAR2_703010,	53.8	3.2	5.87	1.32676e-07	0.000247792	0.000438228
GO:0072663	establishment of protein localization to peroxisome	18	13	CPAR2_100100,CPAR2_102250,CPAR2_200340,CPAR2_201180,CPAR2_203910,CPAR2_205780,CPAR2_206600,CPAR2_208540,CPAR2_209400,CPAR2_213810,CPAR2_300930,CPAR2_402710,CPAR2_407170,	72.2	4.29	13.01	3.00082e-07	0.000247792	0.00099117
GO:0006625	protein targeting to peroxisome	18	13	CPAR2_100100,CPAR2_102250,CPAR2_200340,CPAR2_201180,CPAR2_203910,CPAR2_205780,CPAR2_206600,CPAR2_208540,CPAR2_209400,CPAR2_213810,CPAR2_300930,CPAR2_402710,CPAR2_407170,	72.2	4.29	13.01	3.00082e-07	0.000247792	0.00099117
GO:0072662	protein localization to peroxisome	18	13	CPAR2_100100,CPAR2_102250,CPAR2_200340,CPAR2_201180,CPAR2_203910,CPAR2_205780,CPAR2_206600,CPAR2_208540,CPAR2_209400,CPAR2_213810,CPAR2_300930,CPAR2_402710,CPAR2_407170,	72.2	4.29	13.01	3.00082e-07	0.000247792	0.00099117
GO:1901976	regulation of cell cycle checkpoint	12	10	CPAR2_106270,CPAR2_201680,CPAR2_202510,CPAR2_205060,CPAR2_206050,CPAR2_207390,CPAR2_207730,CPAR2_213360,CPAR2_214030,CPAR2_300440,	83.3	4.95	24.96	8.30624e-07	0.00054871	0.00274355
GO:0015919	peroxisomal membrane transport	20	13	CPAR2_100100,CPAR2_102250,CPAR2_200340,CPAR2_201180,CPAR2_203910,CPAR2_205780,CPAR2_206600,CPAR2_208540,CPAR2_209400,CPAR2_213810,CPAR2_300930,CPAR2_402710,CPAR2_407170,	65	3.86	9.29	1.94413e-06	0.000917354	0.00642148
GO:0043574	peroxisomal transport	20	13	CPAR2_100100,CPAR2_102250,CPAR2_200340,CPAR2_201180,CPAR2_203910,CPAR2_205780,CPAR2_206600,CPAR2_208540,CPAR2_209400,CPAR2_213810,CPAR2_300930,CPAR2_402710,CPAR2_407170,	65	3.86	9.29	1.94413e-06	0.000917354	0.00642148
GO:0016558	protein import into peroxisome matrix	16	11	CPAR2_100100,CPAR2_102250,CPAR2_200340,CPAR2_201180,CPAR2_203910,CPAR2_206600,CPAR2_209400,CPAR2_213810,CPAR2_300930,CPAR2_402710,CPAR2_407170,	68.8	4.09	10.99	5.57162e-06	0.00230038	0.0184031
GO:0055085	transmembrane transport	431	105	CPAR2_100100,CPAR2_102100,CPAR2_102250,CPAR2_103310,CPAR2_103340,CPAR2_103530,CPAR2_105530,CPAR2_106670,CPAR2_108070,CPAR2_110160,CPAR2_200150,CPAR2_200240,CPAR2_200340,CPAR2_200880,CPAR2_200970,CPAR2_201180,CPAR2_201440,CPAR2_201790,CPAR2_201990,CPAR2_202130,CPAR2_202260,CPAR2_202290,CPAR2_202420,CPAR2_202480,CPAR2_202580,CPAR2_202850,CPAR2_203140,CPAR2_203280,CPAR2_203330,CPAR2_203360,CPAR2_203…	24.4	1.45	1.66	2.07348e-05	0.00739451	0.068487
GO:2000001	regulation of DNA damage checkpoint	6	6	CPAR2_106270,CPAR2_202510,CPAR2_205060,CPAR2_207390,CPAR2_214030,CPAR2_300440,	100	5.94	inf	2.23873e-05	0.00739451	0.0739451
GO:0015976	carbon utilization	18	11	CPAR2_105270,CPAR2_201170,CPAR2_203430,CPAR2_204560,CPAR2_207210,CPAR2_207400,CPAR2_401300,CPAR2_402090,CPAR2_800630,CPAR2_802610,CPAR2_803890,	61.1	3.63	7.85	2.92053e-05	0.00876954	0.096465
GO:0006281	DNA repair	241	65	CPAR2_101240,CPAR2_103560,CPAR2_105020,CPAR2_200090,CPAR2_200110,CPAR2_200310,CPAR2_200400,CPAR2_200540,CPAR2_200950,CPAR2_201570,CPAR2_201870,CPAR2_201880,CPAR2_202220,CPAR2_202340,CPAR2_202500,CPAR2_202510,CPAR2_203820,CPAR2_204010,CPAR2_204230,CPAR2_205060,CPAR2_205400,CPAR2_205740,CPAR2_206520,CPAR2_206740,CPAR2_206860,CPAR2_207200,CPAR2_207390,CPAR2_207410,CPAR2_207660,CPAR2_207980,CPAR2_208…	27	1.6	1.88	3.47686e-05	0.00957005	0.114841
GO:0006631	fatty acid metabolic process	67	25	CPAR2_102550,CPAR2_105270,CPAR2_200640,CPAR2_201180,CPAR2_204700,CPAR2_205030,CPAR2_205500,CPAR2_206600,CPAR2_206730,CPAR2_206900,CPAR2_208540,CPAR2_209400,CPAR2_209820,CPAR2_210200,CPAR2_211750,CPAR2_300930,CPAR2_401110,CPAR2_401300,CPAR2_402710,CPAR2_503040,CPAR2_601120,CPAR2_800020,CPAR2_800630,CPAR2_803890,CPAR2_807720,	37.3	2.22	2.99	4.25241e-05	0.0108044	0.140457
GO:0006260	DNA replication	113	36	CPAR2_100080,CPAR2_105020,CPAR2_110270,CPAR2_200090,CPAR2_200400,CPAR2_200950,CPAR2_201880,CPAR2_202500,CPAR2_203820,CPAR2_204230,CPAR2_204520,CPAR2_205400,CPAR2_205410,CPAR2_206860,CPAR2_207390,CPAR2_207980,CPAR2_208350,CPAR2_208640,CPAR2_209530,CPAR2_210400,CPAR2_210870,CPAR2_211160,CPAR2_211690,CPAR2_212010,CPAR2_212280,CPAR2_212890,CPAR2_213340,CPAR2_213410,CPAR2_213880,CPAR2_401880,CPAR2_407…	31.9	1.89	2.36	5.50739e-05	0.0114992	0.181909
GO:0032787	monocarboxylic acid metabolic process	139	42	CPAR2_101400,CPAR2_102550,CPAR2_105270,CPAR2_200640,CPAR2_200790,CPAR2_201180,CPAR2_201500,CPAR2_202700,CPAR2_203440,CPAR2_203480,CPAR2_203540,CPAR2_204700,CPAR2_204880,CPAR2_205030,CPAR2_205500,CPAR2_205940,CPAR2_206600,CPAR2_206730,CPAR2_206900,CPAR2_207000,CPAR2_207210,CPAR2_207400,CPAR2_207580,CPAR2_208540,CPAR2_209400,CPAR2_209820,CPAR2_210200,CPAR2_210710,CPAR2_211400,CPAR2_211750,CPAR2_211…	30.2	1.8	2.19	5.52491e-05	0.0114992	0.182488
GO:0006974	cellular response to DNA damage stimulus	273	71	CPAR2_101240,CPAR2_103560,CPAR2_105020,CPAR2_106270,CPAR2_200090,CPAR2_200110,CPAR2_200310,CPAR2_200400,CPAR2_200540,CPAR2_200950,CPAR2_201570,CPAR2_201870,CPAR2_201880,CPAR2_202220,CPAR2_202340,CPAR2_202500,CPAR2_202510,CPAR2_203820,CPAR2_204010,CPAR2_204230,CPAR2_205060,CPAR2_205400,CPAR2_205740,CPAR2_206520,CPAR2_206740,CPAR2_206860,CPAR2_207200,CPAR2_207390,CPAR2_207410,CPAR2_207660,CPAR2_207…	26	1.55	1.8	5.57028e-05	0.0114992	0.183986
GO:0009056	catabolic process	651	145	CPAR2_100160,CPAR2_102250,CPAR2_104990,CPAR2_105270,CPAR2_105520,CPAR2_105690,CPAR2_105950,CPAR2_106740,CPAR2_108890,CPAR2_200210,CPAR2_200590,CPAR2_200720,CPAR2_200790,CPAR2_200900,CPAR2_201350,CPAR2_201400,CPAR2_201450,CPAR2_201550,CPAR2_201710,CPAR2_201760,CPAR2_202340,CPAR2_202380,CPAR2_202470,CPAR2_202670,CPAR2_202780,CPAR2_202910,CPAR2_202950,CPAR2_203020,CPAR2_203160,CPAR2_203270,CPAR2_203…	22.3	1.32	1.49	8.12703e-05	0.0155014	0.268436
GO:0022616	DNA strand elongation	29	14	CPAR2_105020,CPAR2_200090,CPAR2_201880,CPAR2_202500,CPAR2_203820,CPAR2_205400,CPAR2_206860,CPAR2_209530,CPAR2_212890,CPAR2_213340,CPAR2_401880,CPAR2_407960,CPAR2_702240,CPAR2_801440,	48.3	2.87	4.67	8.44764e-05	0.0155014	0.279025
GO:0006271	DNA strand elongation involved in DNA replication	26	13	CPAR2_105020,CPAR2_200090,CPAR2_201880,CPAR2_202500,CPAR2_203820,CPAR2_205400,CPAR2_206860,CPAR2_209530,CPAR2_212890,CPAR2_213340,CPAR2_401880,CPAR2_702240,CPAR2_801440,	50	2.97	5	9.61658e-05	0.0167177	0.317636
GO:0009062	fatty acid catabolic process	20	11	CPAR2_105270,CPAR2_205500,CPAR2_206730,CPAR2_209820,CPAR2_210200,CPAR2_401110,CPAR2_401300,CPAR2_503040,CPAR2_800020,CPAR2_803890,CPAR2_807720,	55	3.27	6.1	0.000111001	0.0183318	0.366635
GO:0043605	cellular amide catabolic process	7	6	CPAR2_105520,CPAR2_200900,CPAR2_201450,CPAR2_211400,CPAR2_213150,CPAR2_504110,	85.7	5.09	29.84	0.000134228	0.0211121	0.443354
GO:0016042	lipid catabolic process	50	19	CPAR2_100160,CPAR2_105270,CPAR2_203660,CPAR2_205500,CPAR2_206050,CPAR2_206730,CPAR2_209820,CPAR2_210200,CPAR2_210230,CPAR2_401090,CPAR2_401110,CPAR2_401300,CPAR2_501220,CPAR2_503040,CPAR2_701140,CPAR2_703200,CPAR2_800020,CPAR2_803890,CPAR2_807720,	38	2.26	3.07	0.00026529	0.0381619	0.876254
GO:0006629	lipid metabolic process	291	72	CPAR2_100160,CPAR2_100190,CPAR2_102550,CPAR2_105270,CPAR2_105810,CPAR2_200190,CPAR2_200640,CPAR2_201180,CPAR2_201490,CPAR2_201710,CPAR2_201940,CPAR2_203630,CPAR2_203660,CPAR2_203860,CPAR2_204300,CPAR2_204320,CPAR2_204700,CPAR2_205030,CPAR2_205500,CPAR2_205980,CPAR2_206010,CPAR2_206040,CPAR2_206050,CPAR2_206090,CPAR2_206390,CPAR2_206410,CPAR2_206600,CPAR2_206670,CPAR2_206730,CPAR2_206880,CPAR2_206…	24.7	1.47	1.67	0.000265735	0.0381619	0.877724
GO:0051716	cellular response to stimulus	818	173	CPAR2_101240,CPAR2_101400,CPAR2_103550,CPAR2_103560,CPAR2_103720,CPAR2_105020,CPAR2_106270,CPAR2_109200,CPAR2_110270,CPAR2_200090,CPAR2_200110,CPAR2_200310,CPAR2_200400,CPAR2_200540,CPAR2_200720,CPAR2_200790,CPAR2_200950,CPAR2_201420,CPAR2_201570,CPAR2_201680,CPAR2_201870,CPAR2_201880,CPAR2_201940,CPAR2_201980,CPAR2_202220,CPAR2_202340,CPAR2_202440,CPAR2_202500,CPAR2_202510,CPAR2_202970,CPAR2_203…	21.1	1.26	1.4	0.000296227	0.0402185	0.978438
GO:0006259	DNA metabolic process	347	83	CPAR2_101240,CPAR2_103560,CPAR2_105020,CPAR2_110270,CPAR2_200070,CPAR2_200090,CPAR2_200110,CPAR2_200310,CPAR2_200400,CPAR2_200540,CPAR2_200950,CPAR2_201530,CPAR2_201570,CPAR2_201870,CPAR2_201880,CPAR2_202220,CPAR2_202340,CPAR2_202500,CPAR2_202510,CPAR2_203820,CPAR2_204010,CPAR2_204230,CPAR2_204520,CPAR2_204690,CPAR2_205060,CPAR2_205400,CPAR2_205410,CPAR2_205740,CPAR2_206520,CPAR2_206740,CPAR2_206…	23.9	1.42	1.61	0.000304409	0.0402185	1
GO:0000750	pheromone-dependent signal transduction involved in conjugation with cellular fusion	19	10	CPAR2_101400,CPAR2_202440,CPAR2_203060,CPAR2_203570,CPAR2_203730,CPAR2_211060,CPAR2_211250,CPAR2_404900,CPAR2_407360,CPAR2_500030,	52.6	3.13	5.54	0.000370981	0.0438437	1
GO:0032005	signal transduction involved in positive regulation of conjugation with cellular fusion	19	10	CPAR2_101400,CPAR2_202440,CPAR2_203060,CPAR2_203570,CPAR2_203730,CPAR2_211060,CPAR2_211250,CPAR2_404900,CPAR2_407360,CPAR2_500030,	52.6	3.13	5.54	0.000370981	0.0438437	1
GO:0050896	response to stimulus	892	186	CPAR2_101240,CPAR2_101400,CPAR2_103550,CPAR2_103560,CPAR2_103720,CPAR2_105020,CPAR2_105690,CPAR2_106270,CPAR2_106750,CPAR2_109200,CPAR2_110270,CPAR2_200090,CPAR2_200110,CPAR2_200310,CPAR2_200400,CPAR2_200540,CPAR2_200720,CPAR2_200790,CPAR2_200950,CPAR2_201010,CPAR2_201420,CPAR2_201570,CPAR2_201680,CPAR2_201870,CPAR2_201880,CPAR2_201940,CPAR2_201980,CPAR2_202220,CPAR2_202340,CPAR2_202440,CPAR2_202…	20.9	1.24	1.37	0.000371669	0.0438437	1
GO:1901575	organic substance catabolic process	530	118	CPAR2_100160,CPAR2_102250,CPAR2_104990,CPAR2_105270,CPAR2_105520,CPAR2_105690,CPAR2_105950,CPAR2_106740,CPAR2_108890,CPAR2_200590,CPAR2_200720,CPAR2_200790,CPAR2_201350,CPAR2_201400,CPAR2_201550,CPAR2_201710,CPAR2_202340,CPAR2_202470,CPAR2_202670,CPAR2_202910,CPAR2_203020,CPAR2_203160,CPAR2_203270,CPAR2_203420,CPAR2_203440,CPAR2_203660,CPAR2_204230,CPAR2_204240,CPAR2_204420,CPAR2_204430,CPAR2_204…	22.3	1.32	1.47	0.000409597	0.0452659	1
GO:0140014	mitotic nuclear division	80	26	CPAR2_103560,CPAR2_105950,CPAR2_200310,CPAR2_200400,CPAR2_201070,CPAR2_201100,CPAR2_201680,CPAR2_203370,CPAR2_204200,CPAR2_204760,CPAR2_205060,CPAR2_205400,CPAR2_205740,CPAR2_206400,CPAR2_206540,CPAR2_206860,CPAR2_207980,CPAR2_208350,CPAR2_208610,CPAR2_209050,CPAR2_211440,CPAR2_212580,CPAR2_213880,CPAR2_407960,CPAR2_501590,CPAR2_801900,	32.5	1.93	2.42	0.000411134	0.0452659	1
GO:0140253	cell-cell fusion	52	19	CPAR2_101400,CPAR2_106000,CPAR2_108890,CPAR2_200770,CPAR2_201030,CPAR2_202440,CPAR2_202750,CPAR2_203060,CPAR2_203660,CPAR2_205860,CPAR2_206240,CPAR2_207890,CPAR2_208600,CPAR2_211250,CPAR2_213780,CPAR2_407360,CPAR2_501550,CPAR2_602740,CPAR2_603210,	36.5	2.17	2.88	0.000475732	0.046216	1
GO:0000747	conjugation with cellular fusion	52	19	CPAR2_101400,CPAR2_106000,CPAR2_108890,CPAR2_200770,CPAR2_201030,CPAR2_202440,CPAR2_202750,CPAR2_203060,CPAR2_203660,CPAR2_205860,CPAR2_206240,CPAR2_207890,CPAR2_208600,CPAR2_211250,CPAR2_213780,CPAR2_407360,CPAR2_501550,CPAR2_602740,CPAR2_603210,	36.5	2.17	2.88	0.000475732	0.046216	1
GO:0000746	conjugation	52	19	CPAR2_101400,CPAR2_106000,CPAR2_108890,CPAR2_200770,CPAR2_201030,CPAR2_202440,CPAR2_202750,CPAR2_203060,CPAR2_203660,CPAR2_205860,CPAR2_206240,CPAR2_207890,CPAR2_208600,CPAR2_211250,CPAR2_213780,CPAR2_407360,CPAR2_501550,CPAR2_602740,CPAR2_603210,	36.5	2.17	2.88	0.000475732	0.046216	1
GO:0044764	multi-organism cellular process	52	19	CPAR2_101400,CPAR2_106000,CPAR2_108890,CPAR2_200770,CPAR2_201030,CPAR2_202440,CPAR2_202750,CPAR2_203060,CPAR2_203660,CPAR2_205860,CPAR2_206240,CPAR2_207890,CPAR2_208600,CPAR2_211250,CPAR2_213780,CPAR2_407360,CPAR2_501550,CPAR2_602740,CPAR2_603210,	36.5	2.17	2.88	0.000475732	0.046216	1
GO terms enriched in Chr5x3 down-regulated genes
ID	Name	Bgd count	Result count	Result gene list	Pct of bgd	Fold enrichment	Odds ratio	P-value	Benjamini	Bonferroni
GO:1990542	mitochondrial transmembrane transport	49	22	CPAR2_102810,CPAR2_104030,CPAR2_105050,CPAR2_106080,CPAR2_106610,CPAR2_203040,CPAR2_300520,CPAR2_303940,CPAR2_401120,CPAR2_402220,CPAR2_402540,CPAR2_407120,CPAR2_504060,CPAR2_603710,CPAR2_700360,CPAR2_700590,CPAR2_703090,CPAR2_703130,CPAR2_802110,CPAR2_802570,CPAR2_802930,CPAR2_806800,	44.9	3.64	5.94	1.41241e-08	1.4075e-05	3.46324e-05
GO:0006626	protein targeting to mitochondrion	55	22	CPAR2_102810,CPAR2_104030,CPAR2_105050,CPAR2_106080,CPAR2_106610,CPAR2_108670,CPAR2_203040,CPAR2_300520,CPAR2_300990,CPAR2_303530,CPAR2_402540,CPAR2_407120,CPAR2_504060,CPAR2_700360,CPAR2_700590,CPAR2_703090,CPAR2_703130,CPAR2_704180,CPAR2_802110,CPAR2_802570,CPAR2_802930,CPAR2_806800,	40	3.24	4.86	1.78353e-07	0.000101123	0.000437322
GO:0017038	protein import	102	32	CPAR2_102810,CPAR2_104030,CPAR2_105050,CPAR2_106080,CPAR2_106610,CPAR2_203040,CPAR2_300520,CPAR2_300550,CPAR2_301380,CPAR2_302030,CPAR2_304300,CPAR2_401440,CPAR2_402480,CPAR2_402540,CPAR2_407120,CPAR2_500240,CPAR2_501350,CPAR2_504060,CPAR2_700360,CPAR2_700590,CPAR2_702120,CPAR2_702230,CPAR2_703090,CPAR2_703130,CPAR2_800400,CPAR2_802110,CPAR2_802570,CPAR2_802930,CPAR2_803750,CPAR2_806080,CPAR2_806…	31.4	2.54	3.35	2.62943e-07	0.000101123	0.000644736
GO:0071806	protein transmembrane transport	57	22	CPAR2_102810,CPAR2_104030,CPAR2_105050,CPAR2_106080,CPAR2_106610,CPAR2_106940,CPAR2_203040,CPAR2_300520,CPAR2_402540,CPAR2_407120,CPAR2_504060,CPAR2_700360,CPAR2_700380,CPAR2_700590,CPAR2_702150,CPAR2_703090,CPAR2_703130,CPAR2_802110,CPAR2_802570,CPAR2_802930,CPAR2_803750,CPAR2_806800,	38.6	3.13	4.58	3.75285e-07	0.000101123	0.000920199
GO:0065002	intracellular protein transmembrane transport	57	22	CPAR2_102810,CPAR2_104030,CPAR2_105050,CPAR2_106080,CPAR2_106610,CPAR2_106940,CPAR2_203040,CPAR2_300520,CPAR2_402540,CPAR2_407120,CPAR2_504060,CPAR2_700360,CPAR2_700380,CPAR2_700590,CPAR2_702150,CPAR2_703090,CPAR2_703130,CPAR2_802110,CPAR2_802570,CPAR2_802930,CPAR2_803750,CPAR2_806800,	38.6	3.13	4.58	3.75285e-07	0.000101123	0.000920199
GO:0006839	mitochondrial transport	66	24	CPAR2_102810,CPAR2_104030,CPAR2_105050,CPAR2_106080,CPAR2_106610,CPAR2_108670,CPAR2_203040,CPAR2_300520,CPAR2_300990,CPAR2_303530,CPAR2_303940,CPAR2_402220,CPAR2_402540,CPAR2_407120,CPAR2_504060,CPAR2_700360,CPAR2_700590,CPAR2_703090,CPAR2_703130,CPAR2_704180,CPAR2_802110,CPAR2_802570,CPAR2_802930,CPAR2_806800,	36.4	2.95	4.17	4.08903e-07	0.000101123	0.00100263
GO:0044743	protein transmembrane import into intracellular organelle	46	19	CPAR2_102810,CPAR2_104030,CPAR2_105050,CPAR2_106080,CPAR2_106610,CPAR2_203040,CPAR2_300520,CPAR2_402540,CPAR2_407120,CPAR2_504060,CPAR2_700360,CPAR2_700590,CPAR2_703090,CPAR2_703130,CPAR2_802110,CPAR2_802570,CPAR2_802930,CPAR2_803750,CPAR2_806800,	41.3	3.35	5.11	6.87621e-07	0.000153277	0.00168605
GO:0072655	establishment of protein localization to mitochondrion	61	22	CPAR2_102810,CPAR2_104030,CPAR2_105050,CPAR2_106080,CPAR2_106610,CPAR2_108670,CPAR2_203040,CPAR2_300520,CPAR2_300990,CPAR2_303530,CPAR2_402540,CPAR2_407120,CPAR2_504060,CPAR2_700360,CPAR2_700590,CPAR2_703090,CPAR2_703130,CPAR2_704180,CPAR2_802110,CPAR2_802570,CPAR2_802930,CPAR2_806800,	36.1	2.92	4.1	1.46566e-06	0.000224612	0.00359379
GO:0070585	protein localization to mitochondrion	61	22	CPAR2_102810,CPAR2_104030,CPAR2_105050,CPAR2_106080,CPAR2_106610,CPAR2_108670,CPAR2_203040,CPAR2_300520,CPAR2_300990,CPAR2_303530,CPAR2_402540,CPAR2_407120,CPAR2_504060,CPAR2_700360,CPAR2_700590,CPAR2_703090,CPAR2_703130,CPAR2_704180,CPAR2_802110,CPAR2_802570,CPAR2_802930,CPAR2_806800,	36.1	2.92	4.1	1.46566e-06	0.000224612	0.00359379
GO:0030150	protein import into mitochondrial matrix	22	12	CPAR2_102810,CPAR2_104030,CPAR2_105050,CPAR2_106610,CPAR2_300520,CPAR2_402540,CPAR2_407120,CPAR2_504060,CPAR2_700590,CPAR2_703090,CPAR2_703130,CPAR2_802930,	54.5	4.42	8.66	2.25941e-06	0.000291582	0.00554007
GO:0006091	generation of precursor metabolites and energy	132	35	CPAR2_100390,CPAR2_101070,CPAR2_101220,CPAR2_102800,CPAR2_102890,CPAR2_103940,CPAR2_109420,CPAR2_109970,CPAR2_204260,CPAR2_300170,CPAR2_301020,CPAR2_301400,CPAR2_302320,CPAR2_303940,CPAR2_400470,CPAR2_400800,CPAR2_401230,CPAR2_401730,CPAR2_402220,CPAR2_404240,CPAR2_501020,CPAR2_502000,CPAR2_502580,CPAR2_601670,CPAR2_602920,CPAR2_603020,CPAR2_702420,CPAR2_703030,CPAR2_803630,CPAR2_803750,CPAR2_804…	26.5	2.15	2.64	5.95442e-06	0.000730011	0.0146002
GO:0042407	cristae formation	10	7	CPAR2_105830,CPAR2_107650,CPAR2_401760,CPAR2_402770,CPAR2_500070,CPAR2_802110,CPAR2_804530,	70	5.67	16.74	3.6212e-05	0.00386051	0.0887918
GO:0140053	mitochondrial gene expression	59	19	CPAR2_101220,CPAR2_105920,CPAR2_106030,CPAR2_107370,CPAR2_108650,CPAR2_110470,CPAR2_301230,CPAR2_401130,CPAR2_403700,CPAR2_403720,CPAR2_405730,CPAR2_501890,CPAR2_503450,CPAR2_600830,CPAR2_603160,CPAR2_603540,CPAR2_701730,CPAR2_801870,CPAR2_802140,	32.2	2.61	3.44	4.82502e-05	0.00473238	0.118309
GO:0015980	energy derivation by oxidation of organic compounds	101	27	CPAR2_100390,CPAR2_101220,CPAR2_102800,CPAR2_102890,CPAR2_103940,CPAR2_109420,CPAR2_204260,CPAR2_301020,CPAR2_301400,CPAR2_302320,CPAR2_303940,CPAR2_400470,CPAR2_400800,CPAR2_401730,CPAR2_402220,CPAR2_404240,CPAR2_501020,CPAR2_502000,CPAR2_502580,CPAR2_602920,CPAR2_603020,CPAR2_702420,CPAR2_803630,CPAR2_803750,CPAR2_804150,CPAR2_806050,CPAR2_808490,	26.7	2.17	2.66	5.89801e-05	0.00556228	0.144619
GO:0032543	mitochondrial translation	43	15	CPAR2_101220,CPAR2_106030,CPAR2_107370,CPAR2_108650,CPAR2_110470,CPAR2_301230,CPAR2_403720,CPAR2_405730,CPAR2_501890,CPAR2_503450,CPAR2_603160,CPAR2_603540,CPAR2_701730,CPAR2_801870,CPAR2_802140,	34.9	2.83	3.87	0.000108393	0.00949212	0.265779
GO:0042180	cellular ketone metabolic process	26	11	CPAR2_100040,CPAR2_103080,CPAR2_108530,CPAR2_108790,CPAR2_109870,CPAR2_301620,CPAR2_303330,CPAR2_401420,CPAR2_504050,CPAR2_602300,CPAR2_803770,	42.3	3.43	5.28	0.00012453	0.0099004	0.305348
GO:0007007	inner mitochondrial membrane organization	26	11	CPAR2_102050,CPAR2_105830,CPAR2_107650,CPAR2_300990,CPAR2_401760,CPAR2_402770,CPAR2_500070,CPAR2_703090,CPAR2_704180,CPAR2_802110,CPAR2_804530,	42.3	3.43	5.28	0.00012453	0.0099004	0.305348
GO:0046034	ATP metabolic process	73	21	CPAR2_101070,CPAR2_102890,CPAR2_103940,CPAR2_104130,CPAR2_204260,CPAR2_302320,CPAR2_400800,CPAR2_401230,CPAR2_402220,CPAR2_402770,CPAR2_501020,CPAR2_502000,CPAR2_502580,CPAR2_502950,CPAR2_503440,CPAR2_602110,CPAR2_703030,CPAR2_803150,CPAR2_804150,CPAR2_806050,CPAR2_808670,	28.8	2.33	2.93	0.000125168	0.0099004	0.306912
GO:0062197	cellular response to chemical stress	136	32	CPAR2_100890,CPAR2_101350,CPAR2_101670,CPAR2_101680,CPAR2_101880,CPAR2_102830,CPAR2_103080,CPAR2_105790,CPAR2_106940,CPAR2_107830,CPAR2_108100,CPAR2_109720,CPAR2_303180,CPAR2_400070,CPAR2_403170,CPAR2_404090,CPAR2_404840,CPAR2_405970,CPAR2_500250,CPAR2_501660,CPAR2_503420,CPAR2_601620,CPAR2_601800,CPAR2_701290,CPAR2_701370,CPAR2_802550,CPAR2_802570,CPAR2_802870,CPAR2_804600,CPAR2_806750,CPAR2_807…	23.5	1.91	2.24	0.000184085	0.0136781	0.451376
GO:0042026	protein refolding	12	7	CPAR2_103750,CPAR2_105050,CPAR2_203040,CPAR2_304290,CPAR2_502930,CPAR2_700360,CPAR2_802930,	58.3	4.73	10.04	0.000190873	0.0137653	0.468022
GO:0009060	aerobic respiration	73	20	CPAR2_100390,CPAR2_101220,CPAR2_102800,CPAR2_102890,CPAR2_103940,CPAR2_109420,CPAR2_302320,CPAR2_303940,CPAR2_400470,CPAR2_400800,CPAR2_401730,CPAR2_402220,CPAR2_502000,CPAR2_603020,CPAR2_702420,CPAR2_803630,CPAR2_803750,CPAR2_804150,CPAR2_806050,CPAR2_808490,	27.4	2.22	2.73	0.000370202	0.0232752	0.907735
GO:0034599	cellular response to oxidative stress	90	23	CPAR2_100890,CPAR2_101350,CPAR2_101670,CPAR2_101680,CPAR2_101880,CPAR2_102830,CPAR2_103080,CPAR2_105790,CPAR2_107830,CPAR2_109720,CPAR2_303180,CPAR2_400070,CPAR2_404090,CPAR2_404840,CPAR2_501660,CPAR2_503420,CPAR2_601800,CPAR2_701290,CPAR2_701370,CPAR2_802570,CPAR2_802870,CPAR2_804600,CPAR2_808660,	25.6	2.07	2.49	0.000419717	0.0257286	1
GO:0006979	response to oxidative stress	102	25	CPAR2_100890,CPAR2_101350,CPAR2_101670,CPAR2_101680,CPAR2_101880,CPAR2_102830,CPAR2_103080,CPAR2_105790,CPAR2_107830,CPAR2_109720,CPAR2_302320,CPAR2_303180,CPAR2_400070,CPAR2_404090,CPAR2_404840,CPAR2_501660,CPAR2_503420,CPAR2_601800,CPAR2_701290,CPAR2_701370,CPAR2_802570,CPAR2_802870,CPAR2_803850,CPAR2_804600,CPAR2_808660,	24.5	1.99	2.35	0.00047662	0.0285042	1
GO:0045333	cellular respiration	80	21	CPAR2_100390,CPAR2_101220,CPAR2_102800,CPAR2_102890,CPAR2_103940,CPAR2_109420,CPAR2_302320,CPAR2_303940,CPAR2_400470,CPAR2_400800,CPAR2_401730,CPAR2_402220,CPAR2_502000,CPAR2_602920,CPAR2_603020,CPAR2_702420,CPAR2_803630,CPAR2_803750,CPAR2_804150,CPAR2_806050,CPAR2_808490,	26.3	2.13	2.58	0.000501948	0.0293042	1
GO:0006743	ubiquinone metabolic process	14	7	CPAR2_108530,CPAR2_108790,CPAR2_301620,CPAR2_303330,CPAR2_401420,CPAR2_602300,CPAR2_803770,	50	4.05	7.17	0.000661173	0.0368454	1
GO:0006744	ubiquinone biosynthetic process	14	7	CPAR2_108530,CPAR2_108790,CPAR2_301620,CPAR2_303330,CPAR2_401420,CPAR2_602300,CPAR2_803770,	50	4.05	7.17	0.000661173	0.0368454	1
GO terms enriched in Chr1x3 up-regulated genes
ID	Name	Bgd count	Result count	Result gene list	Pct of bgd	Fold enrichment	Odds ratio	P-value	Benjamini	Bonferroni
GO:0009058	biosynthetic process	1237	291	CPAR2_100080,CPAR2_100130,CPAR2_100200,CPAR2_100320,CPAR2_100500,CPAR2_100620,CPAR2_100640,CPAR2_101020,CPAR2_101250,CPAR2_101260,CPAR2_101280,CPAR2_101390,CPAR2_101720,CPAR2_102160,CPAR2_102840,CPAR2_103000,CPAR2_103450,CPAR2_103970,CPAR2_104370,CPAR2_104470,CPAR2_104750,CPAR2_104810,CPAR2_104830,CPAR2_104980,CPAR2_105430,CPAR2_105960,CPAR2_105970,CPAR2_105980,CPAR2_106320,CPAR2_106440,CPAR2_106…	23.5	1.79	2.65	2.43654e-30	1.07492e-27	6.86859e-27
GO:1901576	organic substance biosynthetic process	1213	287	CPAR2_100080,CPAR2_100130,CPAR2_100200,CPAR2_100320,CPAR2_100500,CPAR2_100620,CPAR2_100640,CPAR2_101020,CPAR2_101250,CPAR2_101260,CPAR2_101280,CPAR2_101390,CPAR2_101720,CPAR2_102160,CPAR2_102840,CPAR2_103000,CPAR2_103450,CPAR2_103970,CPAR2_104370,CPAR2_104470,CPAR2_104750,CPAR2_104810,CPAR2_104830,CPAR2_104980,CPAR2_105430,CPAR2_105960,CPAR2_105970,CPAR2_105980,CPAR2_106320,CPAR2_106440,CPAR2_106…	23.7	1.8	2.66	2.66918e-30	1.07492e-27	7.52443e-27
GO:0044249	cellular biosynthetic process	1189	280	CPAR2_100080,CPAR2_100130,CPAR2_100200,CPAR2_100320,CPAR2_100500,CPAR2_100620,CPAR2_100640,CPAR2_101020,CPAR2_101250,CPAR2_101260,CPAR2_101280,CPAR2_101390,CPAR2_101720,CPAR2_102160,CPAR2_102840,CPAR2_103000,CPAR2_103450,CPAR2_103970,CPAR2_104370,CPAR2_104470,CPAR2_104750,CPAR2_104810,CPAR2_104830,CPAR2_105430,CPAR2_105960,CPAR2_105970,CPAR2_105980,CPAR2_106320,CPAR2_106440,CPAR2_106650,CPAR2_107…	23.5	1.79	2.62	5.39927e-29	1.90257e-26	1.52205e-25
GO:0044271	cellular nitrogen compound biosynthetic process	719	189	CPAR2_100320,CPAR2_100500,CPAR2_100620,CPAR2_100640,CPAR2_101250,CPAR2_101280,CPAR2_101390,CPAR2_101720,CPAR2_102160,CPAR2_102840,CPAR2_103450,CPAR2_103970,CPAR2_104370,CPAR2_104470,CPAR2_105960,CPAR2_105970,CPAR2_105980,CPAR2_106320,CPAR2_106440,CPAR2_106650,CPAR2_107020,CPAR2_107470,CPAR2_108420,CPAR2_108760,CPAR2_109150,CPAR2_109170,CPAR2_109250,CPAR2_109630,CPAR2_110080,CPAR2_110210,CPAR2_110…	26.3	2	2.79	2.09974e-24	5.91915e-22	5.91915e-21
GO:0034645	cellular macromolecule biosynthetic process	746	178	CPAR2_100080,CPAR2_100320,CPAR2_100640,CPAR2_101250,CPAR2_101260,CPAR2_101280,CPAR2_101720,CPAR2_102160,CPAR2_102840,CPAR2_103970,CPAR2_104370,CPAR2_104470,CPAR2_104750,CPAR2_105960,CPAR2_105970,CPAR2_105980,CPAR2_106320,CPAR2_106440,CPAR2_107020,CPAR2_107470,CPAR2_108420,CPAR2_108760,CPAR2_109150,CPAR2_109170,CPAR2_109250,CPAR2_109630,CPAR2_110290,CPAR2_110310,CPAR2_200090,CPAR2_201220,CPAR2_201…	23.9	1.81	2.39	7.05809e-18	1.8088e-15	1.98968e-14
GO:0009059	macromolecule biosynthetic process	761	179	CPAR2_100080,CPAR2_100320,CPAR2_100640,CPAR2_101250,CPAR2_101260,CPAR2_101280,CPAR2_101720,CPAR2_102160,CPAR2_102840,CPAR2_103970,CPAR2_104370,CPAR2_104470,CPAR2_104750,CPAR2_105960,CPAR2_105970,CPAR2_105980,CPAR2_106320,CPAR2_106440,CPAR2_107020,CPAR2_107470,CPAR2_108420,CPAR2_108760,CPAR2_109150,CPAR2_109170,CPAR2_109250,CPAR2_109630,CPAR2_110290,CPAR2_110310,CPAR2_200090,CPAR2_201220,CPAR2_201…	23.5	1.79	2.34	2.73373e-17	6.42198e-15	7.70637e-14
GO:1901564	organonitrogen compound metabolic process	1526	296	CPAR2_100130,CPAR2_100200,CPAR2_100320,CPAR2_100500,CPAR2_100620,CPAR2_100640,CPAR2_101020,CPAR2_101260,CPAR2_101280,CPAR2_101390,CPAR2_101720,CPAR2_102160,CPAR2_102580,CPAR2_102840,CPAR2_103450,CPAR2_103970,CPAR2_104370,CPAR2_104470,CPAR2_104810,CPAR2_104830,CPAR2_105300,CPAR2_105430,CPAR2_105960,CPAR2_105970,CPAR2_105980,CPAR2_106320,CPAR2_106440,CPAR2_106650,CPAR2_107020,CPAR2_107470,CPAR2_107…	19.4	1.47	1.95	4.35886e-16	9.45203e-14	1.22876e-12
GO:0002181	cytoplasmic translation	65	36	CPAR2_101280,CPAR2_101720,CPAR2_102840,CPAR2_103970,CPAR2_105980,CPAR2_106320,CPAR2_107470,CPAR2_108420,CPAR2_109150,CPAR2_110310,CPAR2_201360,CPAR2_202240,CPAR2_205670,CPAR2_206690,CPAR2_207060,CPAR2_208990,CPAR2_209360,CPAR2_209380,CPAR2_209410,CPAR2_209450,CPAR2_211390,CPAR2_300270,CPAR2_302390,CPAR2_401010,CPAR2_405680,CPAR2_407690,CPAR2_500930,CPAR2_700530,CPAR2_702160,CPAR2_702440,CPAR2_702…	55.4	4.2	8.53	5.51753e-16	1.11099e-13	1.55539e-12
GO:0010467	gene expression	995	207	CPAR2_100320,CPAR2_100640,CPAR2_101250,CPAR2_101280,CPAR2_101720,CPAR2_101940,CPAR2_102160,CPAR2_102690,CPAR2_102840,CPAR2_103970,CPAR2_104370,CPAR2_104470,CPAR2_104690,CPAR2_105960,CPAR2_105970,CPAR2_105980,CPAR2_106320,CPAR2_106440,CPAR2_107020,CPAR2_107130,CPAR2_107470,CPAR2_108420,CPAR2_108740,CPAR2_108760,CPAR2_109150,CPAR2_109170,CPAR2_109250,CPAR2_109630,CPAR2_109810,CPAR2_110080,CPAR2_110…	20.8	1.58	2	8.26759e-14	1.45665e-11	2.33063e-10
GO:0034641	cellular nitrogen compound metabolic process	1503	283	CPAR2_100080,CPAR2_100320,CPAR2_100500,CPAR2_100620,CPAR2_100640,CPAR2_101020,CPAR2_101250,CPAR2_101280,CPAR2_101390,CPAR2_101720,CPAR2_101940,CPAR2_102160,CPAR2_102690,CPAR2_102840,CPAR2_103450,CPAR2_103970,CPAR2_104370,CPAR2_104470,CPAR2_104690,CPAR2_104750,CPAR2_105300,CPAR2_105960,CPAR2_105970,CPAR2_105980,CPAR2_106320,CPAR2_106440,CPAR2_106650,CPAR2_107020,CPAR2_107130,CPAR2_107470,CPAR2_108…	18.8	1.43	1.84	2.14887e-13	3.36537e-11	6.05766e-10
GO:0019752	carboxylic acid metabolic process	343	94	CPAR2_100130,CPAR2_100200,CPAR2_100620,CPAR2_101020,CPAR2_102160,CPAR2_104470,CPAR2_104810,CPAR2_104830,CPAR2_105430,CPAR2_107970,CPAR2_108400,CPAR2_109500,CPAR2_109620,CPAR2_110080,CPAR2_110100,CPAR2_110210,CPAR2_203160,CPAR2_203530,CPAR2_203540,CPAR2_204070,CPAR2_204710,CPAR2_204880,CPAR2_204960,CPAR2_206900,CPAR2_207000,CPAR2_207080,CPAR2_207210,CPAR2_208940,CPAR2_209240,CPAR2_209620,CPAR2_209…	27.4	2.08	2.7	3.33433e-13	4.9471e-11	9.39948e-10
GO:0016053	organic acid biosynthetic process	171	59	CPAR2_100130,CPAR2_100200,CPAR2_104810,CPAR2_104830,CPAR2_105430,CPAR2_107970,CPAR2_108400,CPAR2_109620,CPAR2_110080,CPAR2_110210,CPAR2_203530,CPAR2_203540,CPAR2_204710,CPAR2_206900,CPAR2_208940,CPAR2_209240,CPAR2_209620,CPAR2_209910,CPAR2_210710,CPAR2_210860,CPAR2_211080,CPAR2_211750,CPAR2_211970,CPAR2_212720,CPAR2_302650,CPAR2_303730,CPAR2_304080,CPAR2_304350,CPAR2_400970,CPAR2_402160,CPAR2_402…	34.5	2.62	3.68	3.52038e-13	4.96198e-11	9.92395e-10
GO:0006082	organic acid metabolic process	360	96	CPAR2_100130,CPAR2_100200,CPAR2_100620,CPAR2_101020,CPAR2_102160,CPAR2_104470,CPAR2_104810,CPAR2_104830,CPAR2_105430,CPAR2_107970,CPAR2_108400,CPAR2_109500,CPAR2_109620,CPAR2_110080,CPAR2_110100,CPAR2_110210,CPAR2_203160,CPAR2_203530,CPAR2_203540,CPAR2_204070,CPAR2_204710,CPAR2_204880,CPAR2_204960,CPAR2_206900,CPAR2_207000,CPAR2_207080,CPAR2_207210,CPAR2_208940,CPAR2_209240,CPAR2_209620,CPAR2_209…	26.7	2.02	2.6	1.09786e-12	1.47375e-10	3.09488e-09
GO:0043436	oxoacid metabolic process	356	95	CPAR2_100130,CPAR2_100200,CPAR2_100620,CPAR2_101020,CPAR2_102160,CPAR2_104470,CPAR2_104810,CPAR2_104830,CPAR2_105430,CPAR2_107970,CPAR2_108400,CPAR2_109500,CPAR2_109620,CPAR2_110080,CPAR2_110100,CPAR2_110210,CPAR2_203160,CPAR2_203530,CPAR2_203540,CPAR2_204070,CPAR2_204710,CPAR2_204880,CPAR2_204960,CPAR2_206900,CPAR2_207000,CPAR2_207080,CPAR2_207210,CPAR2_208940,CPAR2_209240,CPAR2_209620,CPAR2_209…	26.7	2.03	2.6	1.39833e-12	1.79177e-10	3.94189e-09
GO:0006520	cellular amino acid metabolic process	196	63	CPAR2_100130,CPAR2_100200,CPAR2_100620,CPAR2_101020,CPAR2_102160,CPAR2_104470,CPAR2_104810,CPAR2_104830,CPAR2_105430,CPAR2_107970,CPAR2_108400,CPAR2_109500,CPAR2_109620,CPAR2_203160,CPAR2_203530,CPAR2_204070,CPAR2_207080,CPAR2_208940,CPAR2_209620,CPAR2_209910,CPAR2_210860,CPAR2_210960,CPAR2_211080,CPAR2_211970,CPAR2_212720,CPAR2_303730,CPAR2_304080,CPAR2_304350,CPAR2_402160,CPAR2_402200,CPAR2_402…	32.1	2.44	3.31	2.07058e-12	2.53781e-10	5.83697e-09
GO:0046394	carboxylic acid biosynthetic process	164	56	CPAR2_100200,CPAR2_104810,CPAR2_104830,CPAR2_105430,CPAR2_108400,CPAR2_109620,CPAR2_110080,CPAR2_110210,CPAR2_203530,CPAR2_203540,CPAR2_204710,CPAR2_206900,CPAR2_208940,CPAR2_209240,CPAR2_209620,CPAR2_209910,CPAR2_210710,CPAR2_210860,CPAR2_211080,CPAR2_211750,CPAR2_212720,CPAR2_302650,CPAR2_303730,CPAR2_304080,CPAR2_304350,CPAR2_400970,CPAR2_402160,CPAR2_402200,CPAR2_402380,CPAR2_402710,CPAR2_404…	34.1	2.59	3.61	2.35613e-12	2.76747e-10	6.64193e-09
GO:0044237	cellular metabolic process	2655	435	CPAR2_100080,CPAR2_100130,CPAR2_100200,CPAR2_100320,CPAR2_100500,CPAR2_100620,CPAR2_100640,CPAR2_101020,CPAR2_101250,CPAR2_101260,CPAR2_101280,CPAR2_101390,CPAR2_101720,CPAR2_101940,CPAR2_102160,CPAR2_102690,CPAR2_102840,CPAR2_103000,CPAR2_103450,CPAR2_103970,CPAR2_104370,CPAR2_104460,CPAR2_104470,CPAR2_104690,CPAR2_104750,CPAR2_104810,CPAR2_104830,CPAR2_104980,CPAR2_105300,CPAR2_105430,CPAR2_105…	16.4	1.24	1.67	2.51009e-11	2.69682e-09	7.07596e-08
GO:0044238	primary metabolic process	2498	414	CPAR2_100080,CPAR2_100130,CPAR2_100200,CPAR2_100320,CPAR2_100500,CPAR2_100620,CPAR2_100640,CPAR2_101020,CPAR2_101250,CPAR2_101260,CPAR2_101280,CPAR2_101390,CPAR2_101720,CPAR2_101940,CPAR2_102160,CPAR2_102580,CPAR2_102690,CPAR2_102840,CPAR2_103000,CPAR2_103400,CPAR2_103970,CPAR2_104370,CPAR2_104470,CPAR2_104690,CPAR2_104750,CPAR2_104810,CPAR2_104830,CPAR2_105300,CPAR2_105430,CPAR2_105960,CPAR2_105…	16.6	1.26	1.67	2.58298e-11	2.69682e-09	7.28141e-08
GO:0006807	nitrogen compound metabolic process	2326	389	CPAR2_100080,CPAR2_100130,CPAR2_100200,CPAR2_100320,CPAR2_100500,CPAR2_100620,CPAR2_100640,CPAR2_101020,CPAR2_101250,CPAR2_101260,CPAR2_101280,CPAR2_101390,CPAR2_101720,CPAR2_101940,CPAR2_102160,CPAR2_102580,CPAR2_102690,CPAR2_102840,CPAR2_103450,CPAR2_103970,CPAR2_104370,CPAR2_104470,CPAR2_104690,CPAR2_104750,CPAR2_104810,CPAR2_104830,CPAR2_105300,CPAR2_105430,CPAR2_105960,CPAR2_105970,CPAR2_105…	16.7	1.27	1.65	6.42451e-11	6.46811e-09	1.81107e-07
GO:0071704	organic substance metabolic process	2677	433	CPAR2_100080,CPAR2_100130,CPAR2_100200,CPAR2_100320,CPAR2_100500,CPAR2_100620,CPAR2_100640,CPAR2_101020,CPAR2_101250,CPAR2_101260,CPAR2_101280,CPAR2_101390,CPAR2_101720,CPAR2_101940,CPAR2_102160,CPAR2_102580,CPAR2_102690,CPAR2_102840,CPAR2_103000,CPAR2_103400,CPAR2_103450,CPAR2_103970,CPAR2_104370,CPAR2_104470,CPAR2_104690,CPAR2_104750,CPAR2_104810,CPAR2_104830,CPAR2_104980,CPAR2_105300,CPAR2_105…	16.2	1.23	1.62	3.03407e-10	2.85102e-08	8.55305e-07
GO:0008652	cellular amino acid biosynthetic process	98	37	CPAR2_100200,CPAR2_104810,CPAR2_104830,CPAR2_105430,CPAR2_108400,CPAR2_109620,CPAR2_203530,CPAR2_208940,CPAR2_209620,CPAR2_209910,CPAR2_210860,CPAR2_211080,CPAR2_212720,CPAR2_303730,CPAR2_304080,CPAR2_304350,CPAR2_402160,CPAR2_402200,CPAR2_402380,CPAR2_404100,CPAR2_404160,CPAR2_406240,CPAR2_500060,CPAR2_500690,CPAR2_501390,CPAR2_600400,CPAR2_600480,CPAR2_603140,CPAR2_603180,CPAR2_703170,CPAR2_800…	37.8	2.87	4.15	5.6009e-10	5.09321e-08	1.57889e-06
GO:0042273	ribosomal large subunit biogenesis	96	36	CPAR2_103970,CPAR2_104370,CPAR2_106440,CPAR2_107130,CPAR2_107470,CPAR2_108760,CPAR2_110310,CPAR2_202170,CPAR2_204570,CPAR2_207910,CPAR2_210170,CPAR2_210970,CPAR2_300180,CPAR2_300270,CPAR2_404340,CPAR2_404870,CPAR2_404890,CPAR2_405570,CPAR2_405940,CPAR2_406150,CPAR2_504190,CPAR2_600110,CPAR2_600220,CPAR2_600560,CPAR2_601100,CPAR2_601340,CPAR2_601430,CPAR2_601450,CPAR2_601470,CPAR2_602160,CPAR2_602…	37.5	2.85	4.1	1.19772e-09	1.05512e-07	3.37637e-06
GO:0006414	translational elongation	24	16	CPAR2_105980,CPAR2_205670,CPAR2_207060,CPAR2_211630,CPAR2_300270,CPAR2_302390,CPAR2_400750,CPAR2_401960,CPAR2_407690,CPAR2_501710,CPAR2_602530,CPAR2_702160,CPAR2_702440,CPAR2_806820,CPAR2_807420,CPAR2_807570,	66.7	5.06	13.44	1.87313e-09	1.55305e-07	5.28035e-06
GO:1901605	alpha-amino acid metabolic process	134	43	CPAR2_100620,CPAR2_101020,CPAR2_104810,CPAR2_104830,CPAR2_105430,CPAR2_108400,CPAR2_109500,CPAR2_109620,CPAR2_203160,CPAR2_203530,CPAR2_204070,CPAR2_207080,CPAR2_208940,CPAR2_209910,CPAR2_210860,CPAR2_210960,CPAR2_211080,CPAR2_212720,CPAR2_303730,CPAR2_304080,CPAR2_304350,CPAR2_402160,CPAR2_402200,CPAR2_404100,CPAR2_404160,CPAR2_406240,CPAR2_500060,CPAR2_500690,CPAR2_501390,CPAR2_600400,CPAR2_600…	32.1	2.44	3.24	7.97377e-09	6.4223e-07	2.24781e-05
GO:0034660	ncRNA metabolic process	378	89	CPAR2_101940,CPAR2_102160,CPAR2_103970,CPAR2_104470,CPAR2_104690,CPAR2_105960,CPAR2_107130,CPAR2_107470,CPAR2_109170,CPAR2_109810,CPAR2_110250,CPAR2_110290,CPAR2_200800,CPAR2_201220,CPAR2_202170,CPAR2_203250,CPAR2_205180,CPAR2_205620,CPAR2_205670,CPAR2_205890,CPAR2_206200,CPAR2_206690,CPAR2_206780,CPAR2_207910,CPAR2_209730,CPAR2_210170,CPAR2_210910,CPAR2_210970,CPAR2_300240,CPAR2_300850,CPAR2_302…	23.5	1.79	2.16	8.8885e-09	6.96019e-07	2.50567e-05
GO:1901607	alpha-amino acid biosynthetic process	90	33	CPAR2_104810,CPAR2_104830,CPAR2_105430,CPAR2_108400,CPAR2_109620,CPAR2_203530,CPAR2_208940,CPAR2_209910,CPAR2_210860,CPAR2_211080,CPAR2_212720,CPAR2_303730,CPAR2_304080,CPAR2_304350,CPAR2_402160,CPAR2_402200,CPAR2_404100,CPAR2_404160,CPAR2_406240,CPAR2_500060,CPAR2_500690,CPAR2_501390,CPAR2_600400,CPAR2_600480,CPAR2_603140,CPAR2_603180,CPAR2_800360,CPAR2_802800,CPAR2_802940,CPAR2_805110,CPAR2_805…	36.7	2.78	3.94	1.14849e-08	8.75024e-07	3.23759e-05
GO:0006364	rRNA processing	218	59	CPAR2_101940,CPAR2_103970,CPAR2_104690,CPAR2_105960,CPAR2_107130,CPAR2_107470,CPAR2_109170,CPAR2_110250,CPAR2_110290,CPAR2_200800,CPAR2_202170,CPAR2_203250,CPAR2_205620,CPAR2_205670,CPAR2_205890,CPAR2_206690,CPAR2_206780,CPAR2_207910,CPAR2_209730,CPAR2_210170,CPAR2_210970,CPAR2_300240,CPAR2_302060,CPAR2_302160,CPAR2_302390,CPAR2_400750,CPAR2_401800,CPAR2_404870,CPAR2_405570,CPAR2_405680,CPAR2_405…	27.1	2.05	2.57	1.91608e-08	1.42143e-06	5.40142e-05
GO:0042255	ribosome assembly	51	23	CPAR2_104370,CPAR2_106440,CPAR2_110310,CPAR2_206690,CPAR2_207720,CPAR2_210540,CPAR2_300270,CPAR2_404890,CPAR2_405680,CPAR2_406150,CPAR2_500090,CPAR2_501680,CPAR2_504190,CPAR2_600220,CPAR2_600560,CPAR2_601340,CPAR2_601450,CPAR2_601470,CPAR2_602160,CPAR2_701820,CPAR2_702290,CPAR2_702560,CPAR2_803400,	45.1	3.42	5.55	2.13506e-08	1.54326e-06	6.01873e-05
GO:0016072	rRNA metabolic process	231	61	CPAR2_101940,CPAR2_103970,CPAR2_104690,CPAR2_105960,CPAR2_107130,CPAR2_107470,CPAR2_109170,CPAR2_110250,CPAR2_110290,CPAR2_200800,CPAR2_202170,CPAR2_203250,CPAR2_205620,CPAR2_205670,CPAR2_205890,CPAR2_206690,CPAR2_206780,CPAR2_207910,CPAR2_209730,CPAR2_210170,CPAR2_210970,CPAR2_300240,CPAR2_302060,CPAR2_302160,CPAR2_302390,CPAR2_400750,CPAR2_401800,CPAR2_404870,CPAR2_405570,CPAR2_405680,CPAR2_405…	26.4	2	2.48	2.96845e-08	2.09201e-06	8.36805e-05
GO:0009082	branched-chain amino acid biosynthetic process	14	11	CPAR2_100130,CPAR2_104810,CPAR2_109620,CPAR2_208940,CPAR2_210860,CPAR2_211080,CPAR2_406240,CPAR2_603140,CPAR2_800360,CPAR2_805510,CPAR2_806650,	78.6	5.96	24.5	4.85035e-08	3.33491e-06	0.000136731
GO:0006407	rRNA export from nucleus	12	10	CPAR2_100320,CPAR2_109250,CPAR2_204080,CPAR2_207720,CPAR2_300240,CPAR2_405310,CPAR2_405680,CPAR2_407550,CPAR2_702290,CPAR2_807560,	83.3	6.33	33.37	7.67939e-08	5.03446e-06	0.000216482
GO:0051029	rRNA transport	12	10	CPAR2_100320,CPAR2_109250,CPAR2_204080,CPAR2_207720,CPAR2_300240,CPAR2_405310,CPAR2_405680,CPAR2_407550,CPAR2_702290,CPAR2_807560,	83.3	6.33	33.37	7.67939e-08	5.03446e-06	0.000216482
GO:0044267	cellular protein metabolic process	990	183	CPAR2_100320,CPAR2_100640,CPAR2_101260,CPAR2_101280,CPAR2_101720,CPAR2_102160,CPAR2_102840,CPAR2_103970,CPAR2_104370,CPAR2_104470,CPAR2_105960,CPAR2_105970,CPAR2_105980,CPAR2_106320,CPAR2_106440,CPAR2_107020,CPAR2_107470,CPAR2_108420,CPAR2_108760,CPAR2_109150,CPAR2_109170,CPAR2_109250,CPAR2_109320,CPAR2_109630,CPAR2_110080,CPAR2_110290,CPAR2_110310,CPAR2_201360,CPAR2_201920,CPAR2_202240,CPAR2_202…	18.5	1.4	1.65	1.1428e-07	7.3217e-06	0.000322155
GO:0019538	protein metabolic process	1085	195	CPAR2_100320,CPAR2_100640,CPAR2_101260,CPAR2_101280,CPAR2_101720,CPAR2_102160,CPAR2_102580,CPAR2_102840,CPAR2_103970,CPAR2_104370,CPAR2_104470,CPAR2_105300,CPAR2_105960,CPAR2_105970,CPAR2_105980,CPAR2_106320,CPAR2_106440,CPAR2_107020,CPAR2_107470,CPAR2_108420,CPAR2_108760,CPAR2_109150,CPAR2_109170,CPAR2_109250,CPAR2_109320,CPAR2_109630,CPAR2_110080,CPAR2_110290,CPAR2_110310,CPAR2_201360,CPAR2_201…	18	1.36	1.59	3.44943e-07	2.16088e-05	0.000972395
GO:0034470	ncRNA processing	321	73	CPAR2_101940,CPAR2_103970,CPAR2_104690,CPAR2_105960,CPAR2_107130,CPAR2_107470,CPAR2_109170,CPAR2_109810,CPAR2_110250,CPAR2_110290,CPAR2_200800,CPAR2_201220,CPAR2_202170,CPAR2_203250,CPAR2_205180,CPAR2_205620,CPAR2_205670,CPAR2_205890,CPAR2_206200,CPAR2_206690,CPAR2_206780,CPAR2_207910,CPAR2_209730,CPAR2_210170,CPAR2_210910,CPAR2_210970,CPAR2_300240,CPAR2_300850,CPAR2_302060,CPAR2_302160,CPAR2_302…	22.7	1.73	2.04	9.20105e-07	5.63864e-05	0.00259377
GO:0140694	non-membrane-bounded organelle assembly	101	31	CPAR2_104370,CPAR2_106440,CPAR2_108580,CPAR2_110310,CPAR2_204200,CPAR2_206690,CPAR2_207720,CPAR2_208610,CPAR2_210540,CPAR2_300270,CPAR2_404340,CPAR2_404890,CPAR2_405680,CPAR2_406150,CPAR2_500090,CPAR2_501680,CPAR2_504190,CPAR2_600220,CPAR2_600520,CPAR2_600540,CPAR2_600560,CPAR2_601340,CPAR2_601450,CPAR2_601470,CPAR2_601640,CPAR2_602160,CPAR2_603330,CPAR2_701820,CPAR2_702290,CPAR2_702560,CPAR2_803…	30.7	2.33	3	2.93167e-06	0.000175838	0.00826437
GO:0009132	nucleoside diphosphate metabolic process	25	13	CPAR2_101390,CPAR2_204880,CPAR2_207000,CPAR2_207210,CPAR2_209240,CPAR2_211690,CPAR2_211810,CPAR2_212160,CPAR2_303080,CPAR2_401230,CPAR2_602110,CPAR2_602950,CPAR2_807980,	52	3.95	7.25	3.69008e-06	0.000216716	0.0104023
GO:0009185	ribonucleoside diphosphate metabolic process	23	12	CPAR2_204880,CPAR2_207000,CPAR2_207210,CPAR2_209240,CPAR2_211690,CPAR2_211810,CPAR2_212160,CPAR2_303080,CPAR2_401230,CPAR2_602110,CPAR2_602950,CPAR2_807980,	52.2	3.96	7.29	8.45454e-06	0.000486395	0.0238334
GO:0009081	branched-chain amino acid metabolic process	20	11	CPAR2_100130,CPAR2_104810,CPAR2_109620,CPAR2_208940,CPAR2_210860,CPAR2_211080,CPAR2_406240,CPAR2_603140,CPAR2_800360,CPAR2_805510,CPAR2_806650,	55	4.17	8.16	1.04851e-05	0.000591149	0.0295574
GO:0022618	ribonucleoprotein complex assembly	128	35	CPAR2_101720,CPAR2_104370,CPAR2_106440,CPAR2_108420,CPAR2_110310,CPAR2_201360,CPAR2_202170,CPAR2_206690,CPAR2_208990,CPAR2_210540,CPAR2_300270,CPAR2_401010,CPAR2_404890,CPAR2_405680,CPAR2_406150,CPAR2_500090,CPAR2_501680,CPAR2_504190,CPAR2_600220,CPAR2_600560,CPAR2_601340,CPAR2_601400,CPAR2_601450,CPAR2_601470,CPAR2_602160,CPAR2_602770,CPAR2_700530,CPAR2_701820,CPAR2_702290,CPAR2_702560,CPAR2_702…	27.3	2.08	2.55	1.24558e-05	0.00068849	0.035113
GO:0009085	lysine biosynthetic process	9	7	CPAR2_105430,CPAR2_108400,CPAR2_210860,CPAR2_212720,CPAR2_500690,CPAR2_802940,CPAR2_808420,	77.8	5.9	23.27	1.89996e-05	0.00103	0.0535599
GO:0051168	nuclear export	105	30	CPAR2_100320,CPAR2_104690,CPAR2_108600,CPAR2_108760,CPAR2_109250,CPAR2_110080,CPAR2_204080,CPAR2_205670,CPAR2_206710,CPAR2_207060,CPAR2_207720,CPAR2_300240,CPAR2_400750,CPAR2_404400,CPAR2_405310,CPAR2_405680,CPAR2_407520,CPAR2_407550,CPAR2_407690,CPAR2_600040,CPAR2_600130,CPAR2_600560,CPAR2_600620,CPAR2_601330,CPAR2_601340,CPAR2_601400,CPAR2_702290,CPAR2_703340,CPAR2_807560,CPAR2_807630,	28.6	2.17	2.7	2.06108e-05	0.00109626	0.058102
GO:0009067	aspartate family amino acid biosynthetic process	37	15	CPAR2_105430,CPAR2_108400,CPAR2_203530,CPAR2_210860,CPAR2_212720,CPAR2_303730,CPAR2_304080,CPAR2_304350,CPAR2_402160,CPAR2_404160,CPAR2_500690,CPAR2_603180,CPAR2_802800,CPAR2_802940,CPAR2_808420,	40.5	3.08	4.56	3.05514e-05	0.00153959	0.0861245
GO:0071826	ribonucleoprotein complex subunit organization	133	35	CPAR2_101720,CPAR2_104370,CPAR2_106440,CPAR2_108420,CPAR2_110310,CPAR2_201360,CPAR2_202170,CPAR2_206690,CPAR2_208990,CPAR2_210540,CPAR2_300270,CPAR2_401010,CPAR2_404890,CPAR2_405680,CPAR2_406150,CPAR2_500090,CPAR2_501680,CPAR2_504190,CPAR2_600220,CPAR2_600560,CPAR2_601340,CPAR2_601400,CPAR2_601450,CPAR2_601470,CPAR2_602160,CPAR2_602770,CPAR2_700530,CPAR2_701820,CPAR2_702290,CPAR2_702560,CPAR2_702…	26.3	2	2.42	3.05843e-05	0.00153959	0.0862172
GO:0000462	maturation of SSU-rRNA from tricistronic rRNA transcript (SSU-rRNA, 5.8S rRNA, LSU-rRNA)	92	27	CPAR2_101940,CPAR2_105960,CPAR2_109170,CPAR2_110250,CPAR2_110290,CPAR2_203250,CPAR2_205620,CPAR2_205890,CPAR2_206690,CPAR2_206780,CPAR2_209730,CPAR2_300240,CPAR2_302160,CPAR2_405680,CPAR2_405940,CPAR2_501680,CPAR2_504170,CPAR2_602850,CPAR2_603170,CPAR2_603490,CPAR2_701180,CPAR2_701820,CPAR2_703340,CPAR2_803400,CPAR2_803990,CPAR2_806100,CPAR2_807630,	29.3	2.23	2.8	3.14569e-05	0.00155574	0.0886771
GO:0042274	ribosomal small subunit biogenesis	118	32	CPAR2_101940,CPAR2_105960,CPAR2_109170,CPAR2_110250,CPAR2_110290,CPAR2_203250,CPAR2_205620,CPAR2_205890,CPAR2_206690,CPAR2_206780,CPAR2_209730,CPAR2_210540,CPAR2_300240,CPAR2_302160,CPAR2_405310,CPAR2_405680,CPAR2_405940,CPAR2_500090,CPAR2_501680,CPAR2_504170,CPAR2_601430,CPAR2_602850,CPAR2_603170,CPAR2_603490,CPAR2_701180,CPAR2_701820,CPAR2_702290,CPAR2_703340,CPAR2_803400,CPAR2_803990,CPAR2_806…	27.1	2.06	2.52	3.5033e-05	0.00170272	0.098758
GO:0030490	maturation of SSU-rRNA	103	29	CPAR2_101940,CPAR2_105960,CPAR2_109170,CPAR2_110250,CPAR2_110290,CPAR2_203250,CPAR2_205620,CPAR2_205890,CPAR2_206690,CPAR2_206780,CPAR2_209730,CPAR2_300240,CPAR2_302160,CPAR2_405680,CPAR2_405940,CPAR2_500090,CPAR2_501680,CPAR2_504170,CPAR2_602850,CPAR2_603170,CPAR2_603490,CPAR2_701180,CPAR2_701820,CPAR2_702290,CPAR2_703340,CPAR2_803400,CPAR2_803990,CPAR2_806100,CPAR2_807630,	28.2	2.14	2.64	3.81754e-05	0.00182401	0.107617
GO:0009098	leucine biosynthetic process	5	5	CPAR2_109620,CPAR2_211080,CPAR2_800360,CPAR2_805510,CPAR2_806650,	100	7.59	inf	3.92436e-05	0.0018438	0.110628
GO:0009112	nucleobase metabolic process	30	13	CPAR2_100500,CPAR2_100620,CPAR2_203160,CPAR2_204710,CPAR2_208400,CPAR2_213600,CPAR2_302370,CPAR2_504110,CPAR2_600250,CPAR2_602820,CPAR2_802790,CPAR2_802800,CPAR2_805940,	43.3	3.29	5.11	4.49803e-05	0.00207868	0.126799
GO:0000470	maturation of LSU-rRNA	47	17	CPAR2_103970,CPAR2_107130,CPAR2_107470,CPAR2_202170,CPAR2_207910,CPAR2_210170,CPAR2_210970,CPAR2_404870,CPAR2_405570,CPAR2_405940,CPAR2_600110,CPAR2_601100,CPAR2_601450,CPAR2_602350,CPAR2_603240,CPAR2_700820,CPAR2_807280,	36.2	2.75	3.8	5.23975e-05	0.0023824	0.147709
GO:0001732	formation of cytoplasmic translation initiation complex	10	7	CPAR2_108420,CPAR2_201360,CPAR2_206690,CPAR2_401010,CPAR2_700530,CPAR2_805540,CPAR2_807800,	70	5.31	15.51	5.61169e-05	0.00243375	0.158193
GO:0009218	pyrimidine ribonucleotide metabolic process	10	7	CPAR2_100500,CPAR2_100620,CPAR2_101390,CPAR2_203160,CPAR2_211690,CPAR2_212160,CPAR2_802790,	70	5.31	15.51	5.61169e-05	0.00243375	0.158193
GO:0006553	lysine metabolic process	10	7	CPAR2_105430,CPAR2_108400,CPAR2_210860,CPAR2_212720,CPAR2_500690,CPAR2_802940,CPAR2_808420,	70	5.31	15.51	5.61169e-05	0.00243375	0.158193
GO:0009259	ribonucleotide metabolic process	100	28	CPAR2_100500,CPAR2_100620,CPAR2_101390,CPAR2_202250,CPAR2_203160,CPAR2_204070,CPAR2_204880,CPAR2_204960,CPAR2_207000,CPAR2_207210,CPAR2_208400,CPAR2_209240,CPAR2_211690,CPAR2_211810,CPAR2_212160,CPAR2_303080,CPAR2_401230,CPAR2_600210,CPAR2_600250,CPAR2_602050,CPAR2_602110,CPAR2_602950,CPAR2_701400,CPAR2_802790,CPAR2_803560,CPAR2_804060,CPAR2_805940,CPAR2_807980,	28	2.13	2.62	5.773e-05	0.00246577	0.162741
GO:0002183	cytoplasmic translational initiation	27	12	CPAR2_101280,CPAR2_101720,CPAR2_108420,CPAR2_109150,CPAR2_201360,CPAR2_206690,CPAR2_208990,CPAR2_401010,CPAR2_700530,CPAR2_702890,CPAR2_805540,CPAR2_807800,	44.4	3.37	5.34	6.55297e-05	0.00275714	0.184728
GO:0000463	maturation of LSU-rRNA from tricistronic rRNA transcript (SSU-rRNA, 5.8S rRNA, LSU-rRNA)	44	16	CPAR2_103970,CPAR2_107130,CPAR2_107470,CPAR2_202170,CPAR2_207910,CPAR2_210170,CPAR2_210970,CPAR2_404870,CPAR2_405570,CPAR2_405940,CPAR2_600110,CPAR2_601100,CPAR2_601450,CPAR2_602350,CPAR2_603240,CPAR2_700820,	36.4	2.76	3.82	8.06261e-05	0.00329399	0.227285
GO:0044260	cellular macromolecule metabolic process	1537	246	CPAR2_100080,CPAR2_100320,CPAR2_100640,CPAR2_101250,CPAR2_101260,CPAR2_101280,CPAR2_101720,CPAR2_102160,CPAR2_102840,CPAR2_103970,CPAR2_104370,CPAR2_104470,CPAR2_104750,CPAR2_105960,CPAR2_105970,CPAR2_105980,CPAR2_106320,CPAR2_106440,CPAR2_107020,CPAR2_107470,CPAR2_108420,CPAR2_108760,CPAR2_109150,CPAR2_109170,CPAR2_109250,CPAR2_109320,CPAR2_109630,CPAR2_109810,CPAR2_110080,CPAR2_110290,CPAR2_110…	16	1.21	1.38	0.000100137	0.00396335	0.282288
GO:0097064	ncRNA export from nucleus	28	12	CPAR2_100320,CPAR2_109250,CPAR2_204080,CPAR2_207060,CPAR2_207720,CPAR2_300240,CPAR2_405310,CPAR2_405680,CPAR2_407550,CPAR2_407690,CPAR2_702290,CPAR2_807560,	42.9	3.25	5.01	0.000101077	0.00396335	0.284937
GO:0000027	ribosomal large subunit assembly	32	13	CPAR2_104370,CPAR2_106440,CPAR2_110310,CPAR2_300270,CPAR2_404890,CPAR2_406150,CPAR2_504190,CPAR2_600220,CPAR2_600560,CPAR2_601340,CPAR2_601470,CPAR2_602160,CPAR2_702560,	40.6	3.08	4.57	0.000101228	0.00396335	0.285361
GO:0009097	isoleucine biosynthetic process	8	6	CPAR2_104810,CPAR2_208940,CPAR2_210860,CPAR2_211080,CPAR2_406240,CPAR2_603140,	75	5.69	19.92	0.000113504	0.0043831	0.319966
GO:0006403	RNA localization	104	28	CPAR2_100320,CPAR2_104690,CPAR2_108740,CPAR2_109250,CPAR2_110080,CPAR2_204080,CPAR2_206710,CPAR2_207060,CPAR2_207720,CPAR2_300240,CPAR2_401620,CPAR2_404400,CPAR2_405310,CPAR2_405680,CPAR2_407550,CPAR2_407690,CPAR2_503180,CPAR2_600130,CPAR2_600240,CPAR2_600620,CPAR2_600900,CPAR2_601310,CPAR2_601400,CPAR2_603680,CPAR2_702290,CPAR2_703340,CPAR2_807560,CPAR2_807630,	26.9	2.04	2.48	0.000122724	0.00467511	0.345958
GO:0009179	purine ribonucleoside diphosphate metabolic process	21	10	CPAR2_204880,CPAR2_207000,CPAR2_207210,CPAR2_209240,CPAR2_211810,CPAR2_303080,CPAR2_401230,CPAR2_602110,CPAR2_602950,CPAR2_807980,	47.6	3.61	6.06	0.000132997	0.00487141	0.374917
GO:0009135	purine nucleoside diphosphate metabolic process	21	10	CPAR2_204880,CPAR2_207000,CPAR2_207210,CPAR2_209240,CPAR2_211810,CPAR2_303080,CPAR2_401230,CPAR2_602110,CPAR2_602950,CPAR2_807980,	47.6	3.61	6.06	0.000132997	0.00487141	0.374917
GO:0009987	cellular process	3987	569	CPAR2_100080,CPAR2_100130,CPAR2_100200,CPAR2_100320,CPAR2_100500,CPAR2_100560,CPAR2_100620,CPAR2_100640,CPAR2_101020,CPAR2_101250,CPAR2_101260,CPAR2_101280,CPAR2_101390,CPAR2_101720,CPAR2_101880,CPAR2_101940,CPAR2_102160,CPAR2_102690,CPAR2_102710,CPAR2_102840,CPAR2_103000,CPAR2_103450,CPAR2_103970,CPAR2_104370,CPAR2_104440,CPAR2_104460,CPAR2_104470,CPAR2_104690,CPAR2_104750,CPAR2_104810,CPAR2_104…	14.3	1.08	1.37	0.000133061	0.00487141	0.375099
GO:0071216	cellular response to biotic stimulus	11	7	CPAR2_206900,CPAR2_212050,CPAR2_405380,CPAR2_601410,CPAR2_602870,CPAR2_603480,CPAR2_807400,	63.6	4.83	11.63	0.000136775	0.0049432	0.38557
GO:0009066	aspartate family amino acid metabolic process	46	16	CPAR2_104810,CPAR2_105430,CPAR2_108400,CPAR2_203530,CPAR2_210860,CPAR2_212720,CPAR2_303730,CPAR2_304080,CPAR2_304350,CPAR2_402160,CPAR2_404160,CPAR2_500690,CPAR2_603180,CPAR2_802800,CPAR2_802940,CPAR2_808420,	34.8	2.64	3.57	0.000148474	0.00529808	0.418549
GO:0050658	RNA transport	86	24	CPAR2_100320,CPAR2_104690,CPAR2_108740,CPAR2_109250,CPAR2_110080,CPAR2_204080,CPAR2_206710,CPAR2_207060,CPAR2_207720,CPAR2_300240,CPAR2_404400,CPAR2_405310,CPAR2_405680,CPAR2_407550,CPAR2_407690,CPAR2_600130,CPAR2_600240,CPAR2_600620,CPAR2_601400,CPAR2_603680,CPAR2_702290,CPAR2_703340,CPAR2_807560,CPAR2_807630,	27.9	2.12	2.6	0.000203858	0.00709477	0.574676
GO:0051236	establishment of RNA localization	86	24	CPAR2_100320,CPAR2_104690,CPAR2_108740,CPAR2_109250,CPAR2_110080,CPAR2_204080,CPAR2_206710,CPAR2_207060,CPAR2_207720,CPAR2_300240,CPAR2_404400,CPAR2_405310,CPAR2_405680,CPAR2_407550,CPAR2_407690,CPAR2_600130,CPAR2_600240,CPAR2_600620,CPAR2_601400,CPAR2_603680,CPAR2_702290,CPAR2_703340,CPAR2_807560,CPAR2_807630,	27.9	2.12	2.6	0.000203858	0.00709477	0.574676
GO:0046483	heterocycle metabolic process	1285	208	CPAR2_100080,CPAR2_100500,CPAR2_100620,CPAR2_101020,CPAR2_101250,CPAR2_101390,CPAR2_101940,CPAR2_102160,CPAR2_102690,CPAR2_103450,CPAR2_103970,CPAR2_104470,CPAR2_104690,CPAR2_104750,CPAR2_105960,CPAR2_106650,CPAR2_107020,CPAR2_107130,CPAR2_107470,CPAR2_108740,CPAR2_109170,CPAR2_109810,CPAR2_110080,CPAR2_110250,CPAR2_110290,CPAR2_200090,CPAR2_200800,CPAR2_201220,CPAR2_202170,CPAR2_202250,CPAR2_203…	16.2	1.23	1.37	0.000231479	0.00785438	0.65254
GO:1901360	organic cyclic compound metabolic process	1335	215	CPAR2_100080,CPAR2_100500,CPAR2_100620,CPAR2_101020,CPAR2_101250,CPAR2_101390,CPAR2_101940,CPAR2_102160,CPAR2_102690,CPAR2_103450,CPAR2_103970,CPAR2_104470,CPAR2_104690,CPAR2_104750,CPAR2_105960,CPAR2_106650,CPAR2_107020,CPAR2_107130,CPAR2_107470,CPAR2_107970,CPAR2_108740,CPAR2_109170,CPAR2_109500,CPAR2_109810,CPAR2_110080,CPAR2_110250,CPAR2_110290,CPAR2_200090,CPAR2_200800,CPAR2_201220,CPAR2_202…	16.1	1.22	1.37	0.000237448	0.00785438	0.669365
GO:0070925	organelle assembly	124	31	CPAR2_104370,CPAR2_106440,CPAR2_108580,CPAR2_110310,CPAR2_204200,CPAR2_206690,CPAR2_207720,CPAR2_208610,CPAR2_210540,CPAR2_300270,CPAR2_404340,CPAR2_404890,CPAR2_405680,CPAR2_406150,CPAR2_500090,CPAR2_501680,CPAR2_504190,CPAR2_600220,CPAR2_600520,CPAR2_600540,CPAR2_600560,CPAR2_601340,CPAR2_601450,CPAR2_601470,CPAR2_601640,CPAR2_602160,CPAR2_603330,CPAR2_701820,CPAR2_702290,CPAR2_702560,CPAR2_803…	25	1.9	2.25	0.000238677	0.00785438	0.672831
GO:0006221	pyrimidine nucleotide biosynthetic process	15	8	CPAR2_100500,CPAR2_100620,CPAR2_101390,CPAR2_203160,CPAR2_211690,CPAR2_212160,CPAR2_700480,CPAR2_802790,	53.3	4.05	7.6	0.000239616	0.00785438	0.675477
GO:0006220	pyrimidine nucleotide metabolic process	15	8	CPAR2_100500,CPAR2_100620,CPAR2_101390,CPAR2_203160,CPAR2_211690,CPAR2_212160,CPAR2_700480,CPAR2_802790,	53.3	4.05	7.6	0.000239616	0.00785438	0.675477
GO:0050657	nucleic acid transport	87	24	CPAR2_100320,CPAR2_104690,CPAR2_108740,CPAR2_109250,CPAR2_110080,CPAR2_204080,CPAR2_206710,CPAR2_207060,CPAR2_207720,CPAR2_300240,CPAR2_404400,CPAR2_405310,CPAR2_405680,CPAR2_407550,CPAR2_407690,CPAR2_600130,CPAR2_600240,CPAR2_600620,CPAR2_601400,CPAR2_603680,CPAR2_702290,CPAR2_703340,CPAR2_807560,CPAR2_807630,	27.6	2.09	2.56	0.000247229	0.00801079	0.696939
GO:0000028	ribosomal small subunit assembly	12	7	CPAR2_210540,CPAR2_405680,CPAR2_500090,CPAR2_501680,CPAR2_701820,CPAR2_702290,CPAR2_803400,	58.3	4.43	9.3	0.000291015	0.00912989	0.820372
GO:0009607	response to biotic stimulus	12	7	CPAR2_206900,CPAR2_212050,CPAR2_405380,CPAR2_601410,CPAR2_602870,CPAR2_603480,CPAR2_807400,	58.3	4.43	9.3	0.000291015	0.00912989	0.820372
GO:0072521	purine-containing compound metabolic process	109	28	CPAR2_101020,CPAR2_101390,CPAR2_202250,CPAR2_204070,CPAR2_204710,CPAR2_204880,CPAR2_204960,CPAR2_207000,CPAR2_207210,CPAR2_208400,CPAR2_209240,CPAR2_211810,CPAR2_213600,CPAR2_302370,CPAR2_303080,CPAR2_401230,CPAR2_504110,CPAR2_600210,CPAR2_600250,CPAR2_602050,CPAR2_602110,CPAR2_602950,CPAR2_701400,CPAR2_802800,CPAR2_803560,CPAR2_804060,CPAR2_805940,CPAR2_807980,	25.7	1.95	2.33	0.000291483	0.00912989	0.82169
GO:0006452	translational frameshifting	4	4	CPAR2_205670,CPAR2_302390,CPAR2_400750,CPAR2_602530,	100	7.59	inf	0.000299226	0.00926934	0.843518
GO:0006549	isoleucine metabolic process	9	6	CPAR2_104810,CPAR2_208940,CPAR2_210860,CPAR2_211080,CPAR2_406240,CPAR2_603140,	66.7	5.06	13.28	0.000302511	0.00926934	0.85278
GO:0043170	macromolecule metabolic process	1962	301	CPAR2_100080,CPAR2_100320,CPAR2_100640,CPAR2_101250,CPAR2_101260,CPAR2_101280,CPAR2_101720,CPAR2_101940,CPAR2_102160,CPAR2_102580,CPAR2_102690,CPAR2_102840,CPAR2_103970,CPAR2_104370,CPAR2_104470,CPAR2_104690,CPAR2_104750,CPAR2_105300,CPAR2_105960,CPAR2_105970,CPAR2_105980,CPAR2_106320,CPAR2_106440,CPAR2_107020,CPAR2_107130,CPAR2_107470,CPAR2_108420,CPAR2_108740,CPAR2_108760,CPAR2_109150,CPAR2_109…	15.3	1.16	1.32	0.000324318	0.00983067	0.914252
GO:0046939	nucleotide phosphorylation	23	10	CPAR2_101390,CPAR2_204880,CPAR2_207000,CPAR2_207210,CPAR2_209240,CPAR2_211810,CPAR2_401230,CPAR2_602110,CPAR2_602950,CPAR2_807980,	43.5	3.3	5.12	0.000336396	0.0100883	0.948299
GO:0006725	cellular aromatic compound metabolic process	1283	206	CPAR2_100080,CPAR2_100500,CPAR2_100620,CPAR2_101020,CPAR2_101250,CPAR2_101390,CPAR2_101940,CPAR2_102160,CPAR2_102690,CPAR2_103450,CPAR2_103970,CPAR2_104470,CPAR2_104690,CPAR2_104750,CPAR2_105960,CPAR2_106650,CPAR2_107020,CPAR2_107130,CPAR2_107470,CPAR2_107970,CPAR2_108740,CPAR2_109170,CPAR2_109500,CPAR2_109810,CPAR2_110080,CPAR2_110250,CPAR2_110290,CPAR2_200090,CPAR2_200800,CPAR2_201220,CPAR2_202…	16.1	1.22	1.36	0.000408375	0.0118681	1
GO:0046031	ADP metabolic process	20	9	CPAR2_204880,CPAR2_207000,CPAR2_207210,CPAR2_209240,CPAR2_211810,CPAR2_401230,CPAR2_602110,CPAR2_602950,CPAR2_807980,	45	3.42	5.44	0.000492891	0.0140349	1
GO:0006165	nucleoside diphosphate phosphorylation	20	9	CPAR2_101390,CPAR2_204880,CPAR2_207000,CPAR2_207210,CPAR2_209240,CPAR2_211810,CPAR2_401230,CPAR2_602950,CPAR2_807980,	45	3.42	5.44	0.000492891	0.0140349	1
GO:0006396	RNA processing	454	84	CPAR2_101940,CPAR2_102690,CPAR2_103970,CPAR2_104690,CPAR2_105960,CPAR2_107130,CPAR2_107470,CPAR2_108740,CPAR2_109170,CPAR2_109810,CPAR2_110250,CPAR2_110290,CPAR2_200800,CPAR2_201220,CPAR2_202170,CPAR2_203250,CPAR2_205180,CPAR2_205620,CPAR2_205670,CPAR2_205890,CPAR2_206200,CPAR2_206690,CPAR2_206780,CPAR2_207910,CPAR2_209730,CPAR2_210170,CPAR2_210910,CPAR2_210970,CPAR2_212050,CPAR2_300240,CPAR2_300…	18.5	1.4	1.56	0.000506419	0.014276	1
GO:0006418	tRNA aminoacylation for protein translation	37	13	CPAR2_102160,CPAR2_104470,CPAR2_502300,CPAR2_600630,CPAR2_601240,CPAR2_601570,CPAR2_603160,CPAR2_603540,CPAR2_703810,CPAR2_703820,CPAR2_800830,CPAR2_802760,CPAR2_807790,	35.1	2.67	3.61	0.000551538	0.0153939	1
GO:0009123	nucleoside monophosphate metabolic process	33	12	CPAR2_100500,CPAR2_202250,CPAR2_203160,CPAR2_204070,CPAR2_204960,CPAR2_208400,CPAR2_600250,CPAR2_602110,CPAR2_700480,CPAR2_802790,CPAR2_803560,CPAR2_805940,	36.4	2.76	3.81	0.000628326	0.0173652	1
GO:0019878	lysine biosynthetic process via aminoadipic acid	7	5	CPAR2_105430,CPAR2_108400,CPAR2_212720,CPAR2_500690,CPAR2_808420,	71.4	5.42	16.58	0.000654272	0.0179067	1
GO:0009161	ribonucleoside monophosphate metabolic process	29	11	CPAR2_100500,CPAR2_202250,CPAR2_203160,CPAR2_204070,CPAR2_204960,CPAR2_208400,CPAR2_600250,CPAR2_602110,CPAR2_802790,CPAR2_803560,CPAR2_805940,	37.9	2.88	4.07	0.000698656	0.0189376	1
GO:0006413	translational initiation	43	14	CPAR2_101280,CPAR2_101720,CPAR2_108420,CPAR2_108760,CPAR2_109150,CPAR2_201360,CPAR2_206690,CPAR2_208990,CPAR2_401010,CPAR2_404340,CPAR2_700530,CPAR2_702890,CPAR2_805540,CPAR2_807800,	32.6	2.47	3.22	0.000821338	0.0216388	1
GO:0009069	serine family amino acid metabolic process	34	12	CPAR2_104830,CPAR2_203530,CPAR2_207080,CPAR2_210860,CPAR2_303730,CPAR2_304080,CPAR2_402160,CPAR2_600400,CPAR2_600480,CPAR2_701500,CPAR2_802800,CPAR2_805110,	35.3	2.68	3.64	0.000856555	0.0223577	1
GO:0006405	RNA export from nucleus	73	20	CPAR2_100320,CPAR2_104690,CPAR2_109250,CPAR2_110080,CPAR2_204080,CPAR2_206710,CPAR2_207060,CPAR2_207720,CPAR2_300240,CPAR2_404400,CPAR2_405310,CPAR2_405680,CPAR2_407550,CPAR2_407690,CPAR2_600130,CPAR2_600620,CPAR2_601400,CPAR2_702290,CPAR2_703340,CPAR2_807560,	27.4	2.08	2.53	0.000875998	0.0226554	1
GO:0009124	nucleoside monophosphate biosynthetic process	30	11	CPAR2_100500,CPAR2_202250,CPAR2_203160,CPAR2_204070,CPAR2_204960,CPAR2_208400,CPAR2_600250,CPAR2_700480,CPAR2_802790,CPAR2_803560,CPAR2_805940,	36.7	2.78	3.86	0.000973839	0.0249568	1
GO:0006415	translational termination	14	7	CPAR2_106440,CPAR2_108760,CPAR2_205670,CPAR2_210680,CPAR2_501710,CPAR2_700510,CPAR2_700530,	50	3.8	6.64	0.000991938	0.0251917	1
GO:0009126	purine nucleoside monophosphate metabolic process	18	8	CPAR2_202250,CPAR2_204070,CPAR2_204960,CPAR2_208400,CPAR2_600250,CPAR2_602110,CPAR2_803560,CPAR2_805940,	44.4	3.37	5.32	0.00113116	0.0279714	1
GO:0006096	glycolytic process	18	8	CPAR2_204880,CPAR2_207000,CPAR2_207210,CPAR2_209240,CPAR2_211810,CPAR2_401230,CPAR2_602950,CPAR2_807980,	44.4	3.37	5.32	0.00113116	0.0279714	1
GO:0006757	ATP generation from ADP	18	8	CPAR2_204880,CPAR2_207000,CPAR2_207210,CPAR2_209240,CPAR2_211810,CPAR2_401230,CPAR2_602950,CPAR2_807980,	44.4	3.37	5.32	0.00113116	0.0279714	1
GO:0043039	tRNA aminoacylation	40	13	CPAR2_102160,CPAR2_104470,CPAR2_502300,CPAR2_600630,CPAR2_601240,CPAR2_601570,CPAR2_603160,CPAR2_603540,CPAR2_703810,CPAR2_703820,CPAR2_800830,CPAR2_802760,CPAR2_807790,	32.5	2.47	3.21	0.0012765	0.0307559	1
GO:0043038	amino acid activation	40	13	CPAR2_102160,CPAR2_104470,CPAR2_502300,CPAR2_600630,CPAR2_601240,CPAR2_601570,CPAR2_603160,CPAR2_603540,CPAR2_703810,CPAR2_703820,CPAR2_800830,CPAR2_802760,CPAR2_807790,	32.5	2.47	3.21	0.0012765	0.0307559	1
GO:1901135	carbohydrate derivative metabolic process	294	57	CPAR2_100500,CPAR2_100620,CPAR2_101020,CPAR2_101260,CPAR2_101390,CPAR2_104980,CPAR2_109810,CPAR2_201920,CPAR2_202250,CPAR2_203160,CPAR2_203830,CPAR2_204070,CPAR2_204120,CPAR2_204880,CPAR2_204960,CPAR2_207000,CPAR2_207210,CPAR2_208400,CPAR2_209240,CPAR2_211690,CPAR2_211810,CPAR2_211940,CPAR2_212160,CPAR2_303080,CPAR2_401230,CPAR2_401620,CPAR2_403590,CPAR2_406050,CPAR2_502120,CPAR2_502130,CPAR2_502…	19.4	1.47	1.63	0.00134828	0.0322101	1
GO:0009156	ribonucleoside monophosphate biosynthetic process	27	10	CPAR2_100500,CPAR2_202250,CPAR2_203160,CPAR2_204070,CPAR2_204960,CPAR2_208400,CPAR2_600250,CPAR2_802790,CPAR2_803560,CPAR2_805940,	37	2.81	3.91	0.0015115	0.0358061	1
GO:0006189	'de novo' IMP biosynthetic process	8	5	CPAR2_202250,CPAR2_204070,CPAR2_204960,CPAR2_208400,CPAR2_805940,	62.5	4.74	11.05	0.00155555	0.0359435	1
GO:0006551	leucine metabolic process	8	5	CPAR2_109620,CPAR2_211080,CPAR2_800360,CPAR2_805510,CPAR2_806650,	62.5	4.74	11.05	0.00155555	0.0359435	1
GO:0009220	pyrimidine ribonucleotide biosynthetic process	8	5	CPAR2_100500,CPAR2_100620,CPAR2_101390,CPAR2_203160,CPAR2_802790,	62.5	4.74	11.05	0.00155555	0.0359435	1
GO:0046390	ribose phosphate biosynthetic process	66	18	CPAR2_100500,CPAR2_100620,CPAR2_101390,CPAR2_104980,CPAR2_202250,CPAR2_203160,CPAR2_204070,CPAR2_204960,CPAR2_208400,CPAR2_303080,CPAR2_600210,CPAR2_600250,CPAR2_602050,CPAR2_602110,CPAR2_802790,CPAR2_803560,CPAR2_804060,CPAR2_805940,	27.3	2.07	2.51	0.00165411	0.0379101	1
GO:0009260	ribonucleotide biosynthetic process	61	17	CPAR2_100500,CPAR2_100620,CPAR2_101390,CPAR2_202250,CPAR2_203160,CPAR2_204070,CPAR2_204960,CPAR2_208400,CPAR2_303080,CPAR2_600210,CPAR2_600250,CPAR2_602050,CPAR2_602110,CPAR2_802790,CPAR2_803560,CPAR2_804060,CPAR2_805940,	27.9	2.12	2.58	0.00170738	0.0384192	1
GO:0046112	nucleobase biosynthetic process	19	8	CPAR2_100500,CPAR2_100620,CPAR2_203160,CPAR2_204710,CPAR2_208400,CPAR2_302370,CPAR2_802790,CPAR2_802800,	42.1	3.2	4.83	0.00173084	0.0384192	1
GO:0015931	nucleobase-containing compound transport	122	28	CPAR2_100320,CPAR2_104690,CPAR2_108740,CPAR2_109250,CPAR2_110080,CPAR2_204080,CPAR2_206710,CPAR2_207060,CPAR2_207720,CPAR2_209780,CPAR2_213630,CPAR2_300240,CPAR2_404400,CPAR2_405310,CPAR2_405680,CPAR2_407550,CPAR2_407690,CPAR2_503660,CPAR2_600130,CPAR2_600240,CPAR2_600620,CPAR2_601400,CPAR2_602130,CPAR2_603680,CPAR2_702290,CPAR2_703340,CPAR2_807560,CPAR2_807630,	23	1.74	2	0.00195767	0.0431147	1
GO:0006139	nucleobase-containing compound metabolic process	1201	189	CPAR2_100080,CPAR2_100500,CPAR2_100620,CPAR2_101020,CPAR2_101250,CPAR2_101390,CPAR2_101940,CPAR2_102160,CPAR2_102690,CPAR2_103970,CPAR2_104470,CPAR2_104690,CPAR2_104750,CPAR2_105960,CPAR2_107020,CPAR2_107130,CPAR2_107470,CPAR2_108740,CPAR2_109170,CPAR2_109810,CPAR2_110250,CPAR2_110290,CPAR2_200090,CPAR2_200800,CPAR2_201220,CPAR2_202170,CPAR2_202250,CPAR2_203160,CPAR2_203210,CPAR2_203250,CPAR2_203…	15.7	1.19	1.31	0.0021745	0.0475188	1
GO:0000461	endonucleolytic cleavage to generate mature 3'-end of SSU-rRNA from (SSU-rRNA, 5.8S rRNA, LSU-rRNA)	3	3	CPAR2_109170,CPAR2_205890,CPAR2_405680,	100	7.59	inf	0.00227896	0.0486697	1
GO:0006735	NADH regeneration	3	3	CPAR2_209240,CPAR2_404310,CPAR2_807980,	100	7.59	inf	0.00227896	0.0486697	1
GO:0042759	long-chain fatty acid biosynthetic process	3	3	CPAR2_302650,CPAR2_804060,CPAR2_807400,	100	7.59	inf	0.00227896	0.0486697	1
GO terms enriched in Chr1x3 down-regulated genes
ID	Name	Bgd count	Result count	Result gene list	Pct of bgd	Fold enrichment	Odds ratio	P-value	Benjamini	Bonferroni
GO:0043648	dicarboxylic acid metabolic process	37	11	CPAR2_104190,CPAR2_204460,CPAR2_205830,CPAR2_205940,CPAR2_400470,CPAR2_404090,CPAR2_501380,CPAR2_504050,CPAR2_701830,CPAR2_804600,CPAR2_808200,	29.7	3.67	4.89	0.000107967	0.0425823	0.212912
GO terms enriched in Chr5x3 down-regulated and Chr1x3 up-regulated genes
ID	Name	Bgd count	Result count	Result gene list	Pct of bgd	Fold enrichment	Odds ratio	P-value	Benjamini	Bonferroni
GO:0043043	peptide biosynthetic process	268	62	CPAR2_100260,CPAR2_101000,CPAR2_101220,CPAR2_101280,CPAR2_101600,CPAR2_103580,CPAR2_104800,CPAR2_105170,CPAR2_105980,CPAR2_106030,CPAR2_107370,CPAR2_107640,CPAR2_108650,CPAR2_108760,CPAR2_109170,CPAR2_109290,CPAR2_109350,CPAR2_109630,CPAR2_110470,CPAR2_204080,CPAR2_300230,CPAR2_300290,CPAR2_300370,CPAR2_301230,CPAR2_400750,CPAR2_401010,CPAR2_403070,CPAR2_403460,CPAR2_403720,CPAR2_404470,CPAR2_405…	23.1	1.88	2.25	3.52195e-07	0.000101123	0.000863582
GO:0006518	peptide metabolic process	299	67	CPAR2_100260,CPAR2_101000,CPAR2_101220,CPAR2_101280,CPAR2_101600,CPAR2_103580,CPAR2_104800,CPAR2_105170,CPAR2_105790,CPAR2_105980,CPAR2_106030,CPAR2_107370,CPAR2_107640,CPAR2_108650,CPAR2_108760,CPAR2_109170,CPAR2_109290,CPAR2_109350,CPAR2_109630,CPAR2_110470,CPAR2_204080,CPAR2_300230,CPAR2_300290,CPAR2_300370,CPAR2_301230,CPAR2_302320,CPAR2_400750,CPAR2_401010,CPAR2_403070,CPAR2_403460,CPAR2_403…	22.4	1.82	2.16	4.12409e-07	0.000101123	0.00101123
GO:0006412	translation	262	60	CPAR2_100260,CPAR2_101000,CPAR2_101220,CPAR2_101280,CPAR2_101600,CPAR2_103580,CPAR2_104800,CPAR2_105170,CPAR2_105980,CPAR2_106030,CPAR2_107370,CPAR2_107640,CPAR2_108650,CPAR2_108760,CPAR2_109170,CPAR2_109290,CPAR2_109350,CPAR2_109630,CPAR2_110470,CPAR2_204080,CPAR2_300230,CPAR2_300290,CPAR2_300370,CPAR2_301230,CPAR2_400750,CPAR2_401010,CPAR2_403070,CPAR2_403460,CPAR2_403720,CPAR2_404470,CPAR2_405…	22.9	1.86	2.21	7.94167e-07	0.000162275	0.0019473
GO:0044281	small molecule metabolic process	604	113	CPAR2_100040,CPAR2_100390,CPAR2_101070,CPAR2_101350,CPAR2_102080,CPAR2_102500,CPAR2_103080,CPAR2_104130,CPAR2_104170,CPAR2_104790,CPAR2_104910,CPAR2_105550,CPAR2_106030,CPAR2_106210,CPAR2_106660,CPAR2_106760,CPAR2_106960,CPAR2_107370,CPAR2_107590,CPAR2_107970,CPAR2_107990,CPAR2_108530,CPAR2_108790,CPAR2_109290,CPAR2_109420,CPAR2_109530,CPAR2_109870,CPAR2_110430,CPAR2_204260,CPAR2_211040,CPAR2_300…	18.7	1.52	1.75	1.20987e-06	0.000224612	0.00296659
GO:0043603	cellular amide metabolic process	364	76	CPAR2_100260,CPAR2_101000,CPAR2_101220,CPAR2_101280,CPAR2_101600,CPAR2_103580,CPAR2_104800,CPAR2_105170,CPAR2_105790,CPAR2_105980,CPAR2_106030,CPAR2_106960,CPAR2_107370,CPAR2_107640,CPAR2_107990,CPAR2_108650,CPAR2_108760,CPAR2_109170,CPAR2_109290,CPAR2_109350,CPAR2_109420,CPAR2_109530,CPAR2_109630,CPAR2_110470,CPAR2_204080,CPAR2_300230,CPAR2_300290,CPAR2_300370,CPAR2_301230,CPAR2_302320,CPAR2_400…	20.9	1.69	1.98	1.32297e-06	0.000224612	0.00324393
GO:0043604	amide biosynthetic process	304	66	CPAR2_100260,CPAR2_101000,CPAR2_101220,CPAR2_101280,CPAR2_101600,CPAR2_103580,CPAR2_104800,CPAR2_105170,CPAR2_105980,CPAR2_106030,CPAR2_106960,CPAR2_107370,CPAR2_107640,CPAR2_108650,CPAR2_108760,CPAR2_109170,CPAR2_109290,CPAR2_109350,CPAR2_109630,CPAR2_110470,CPAR2_204080,CPAR2_300230,CPAR2_300290,CPAR2_300370,CPAR2_301230,CPAR2_400750,CPAR2_401010,CPAR2_403070,CPAR2_403110,CPAR2_403460,CPAR2_403…	21.7	1.76	2.07	1.67956e-06	0.000228794	0.00411829
GO:0006753	nucleoside phosphate metabolic process	141	35	CPAR2_100040,CPAR2_101070,CPAR2_104130,CPAR2_104910,CPAR2_106210,CPAR2_106960,CPAR2_107990,CPAR2_109420,CPAR2_109530,CPAR2_204260,CPAR2_303020,CPAR2_304260,CPAR2_400710,CPAR2_401230,CPAR2_401280,CPAR2_402220,CPAR2_402770,CPAR2_404830,CPAR2_500190,CPAR2_501500,CPAR2_502950,CPAR2_503440,CPAR2_504050,CPAR2_600250,CPAR2_601790,CPAR2_602110,CPAR2_703030,CPAR2_703730,CPAR2_802790,CPAR2_803150,CPAR2_803…	24.8	2.01	2.42	2.82643e-05	0.00318729	0.069304
GO:0042254	ribosome biogenesis	304	62	CPAR2_101050,CPAR2_101450,CPAR2_104600,CPAR2_105100,CPAR2_107260,CPAR2_107400,CPAR2_108030,CPAR2_108040,CPAR2_108600,CPAR2_108760,CPAR2_109170,CPAR2_109720,CPAR2_109830,CPAR2_110040,CPAR2_204080,CPAR2_300820,CPAR2_301810,CPAR2_302210,CPAR2_302420,CPAR2_400060,CPAR2_400270,CPAR2_400650,CPAR2_400750,CPAR2_401050,CPAR2_402980,CPAR2_403400,CPAR2_404860,CPAR2_405200,CPAR2_405310,CPAR2_405390,CPAR2_405…	20.4	1.65	1.9	2.85972e-05	0.00318729	0.0701205
GO:0009117	nucleotide metabolic process	138	34	CPAR2_100040,CPAR2_101070,CPAR2_104130,CPAR2_104910,CPAR2_106210,CPAR2_106960,CPAR2_107990,CPAR2_109420,CPAR2_109530,CPAR2_204260,CPAR2_303020,CPAR2_304260,CPAR2_400710,CPAR2_401230,CPAR2_401280,CPAR2_402220,CPAR2_402770,CPAR2_404830,CPAR2_500190,CPAR2_502950,CPAR2_503440,CPAR2_504050,CPAR2_600250,CPAR2_601790,CPAR2_602110,CPAR2_703030,CPAR2_703730,CPAR2_802790,CPAR2_803150,CPAR2_803530,CPAR2_803…	24.6	2	2.39	4.33323e-05	0.00442711	0.106251
GO:0019693	ribose phosphate metabolic process	106	27	CPAR2_101070,CPAR2_104130,CPAR2_104910,CPAR2_106960,CPAR2_107990,CPAR2_109420,CPAR2_109530,CPAR2_204260,CPAR2_304260,CPAR2_400710,CPAR2_401230,CPAR2_401280,CPAR2_402220,CPAR2_402770,CPAR2_500190,CPAR2_502950,CPAR2_503440,CPAR2_600250,CPAR2_602110,CPAR2_703030,CPAR2_802790,CPAR2_803150,CPAR2_803530,CPAR2_803640,CPAR2_804900,CPAR2_808670,CPAR2_808790,	25.5	2.06	2.48	0.000144536	0.0110751	0.354403
GO:0006913	nucleocytoplasmic transport	138	32	CPAR2_103570,CPAR2_106940,CPAR2_108040,CPAR2_108600,CPAR2_108760,CPAR2_110040,CPAR2_204080,CPAR2_300550,CPAR2_301380,CPAR2_301810,CPAR2_302030,CPAR2_302210,CPAR2_304300,CPAR2_400750,CPAR2_401440,CPAR2_402480,CPAR2_403400,CPAR2_403790,CPAR2_405310,CPAR2_407520,CPAR2_500240,CPAR2_501350,CPAR2_600040,CPAR2_600560,CPAR2_601340,CPAR2_701340,CPAR2_702120,CPAR2_702230,CPAR2_702290,CPAR2_800400,CPAR2_806…	23.2	1.88	2.2	0.000245137	0.0165844	0.601076
GO:0051169	nuclear transport	138	32	CPAR2_103570,CPAR2_106940,CPAR2_108040,CPAR2_108600,CPAR2_108760,CPAR2_110040,CPAR2_204080,CPAR2_300550,CPAR2_301380,CPAR2_301810,CPAR2_302030,CPAR2_302210,CPAR2_304300,CPAR2_400750,CPAR2_401440,CPAR2_402480,CPAR2_403400,CPAR2_403790,CPAR2_405310,CPAR2_407520,CPAR2_500240,CPAR2_501350,CPAR2_600040,CPAR2_600560,CPAR2_601340,CPAR2_701340,CPAR2_702120,CPAR2_702230,CPAR2_702290,CPAR2_800400,CPAR2_806…	23.2	1.88	2.2	0.000245137	0.0165844	0.601076
GO:0055086	nucleobase-containing small molecule metabolic process	174	38	CPAR2_100040,CPAR2_101070,CPAR2_104130,CPAR2_104790,CPAR2_104910,CPAR2_106210,CPAR2_106960,CPAR2_107990,CPAR2_109420,CPAR2_109530,CPAR2_204260,CPAR2_303020,CPAR2_304260,CPAR2_400710,CPAR2_401060,CPAR2_401230,CPAR2_401280,CPAR2_402220,CPAR2_402770,CPAR2_404830,CPAR2_500190,CPAR2_501500,CPAR2_502950,CPAR2_503440,CPAR2_504050,CPAR2_600250,CPAR2_601790,CPAR2_602110,CPAR2_703030,CPAR2_703730,CPAR2_802…	21.8	1.77	2.04	0.000250253	0.0165844	0.613621
GO:0008152	metabolic process	3024	416	CPAR2_100040,CPAR2_100260,CPAR2_100380,CPAR2_100390,CPAR2_101000,CPAR2_101050,CPAR2_101070,CPAR2_101220,CPAR2_101280,CPAR2_101350,CPAR2_101450,CPAR2_101600,CPAR2_101680,CPAR2_102080,CPAR2_102090,CPAR2_102330,CPAR2_102430,CPAR2_102500,CPAR2_102610,CPAR2_102800,CPAR2_102830,CPAR2_102890,CPAR2_103080,CPAR2_103090,CPAR2_103450,CPAR2_103510,CPAR2_103520,CPAR2_103570,CPAR2_103580,CPAR2_103750,CPAR2_103…	13.8	1.12	1.32	0.000347651	0.0224326	0.85244
GO:0022613	ribonucleoprotein complex biogenesis	373	67	CPAR2_101050,CPAR2_101450,CPAR2_101600,CPAR2_104480,CPAR2_104600,CPAR2_105100,CPAR2_107260,CPAR2_107400,CPAR2_108030,CPAR2_108040,CPAR2_108600,CPAR2_108760,CPAR2_109170,CPAR2_109720,CPAR2_109830,CPAR2_110040,CPAR2_204080,CPAR2_300820,CPAR2_301810,CPAR2_302210,CPAR2_302420,CPAR2_400060,CPAR2_400270,CPAR2_400650,CPAR2_400750,CPAR2_401010,CPAR2_401050,CPAR2_402980,CPAR2_403400,CPAR2_404860,CPAR2_405…	18	1.46	1.61	0.000725047	0.039507	1
GO:0033750	ribosome localization	46	14	CPAR2_108600,CPAR2_108760,CPAR2_110040,CPAR2_204080,CPAR2_302210,CPAR2_400750,CPAR2_403400,CPAR2_407520,CPAR2_600040,CPAR2_600560,CPAR2_601340,CPAR2_702230,CPAR2_702290,CPAR2_806080,	30.4	2.47	3.15	0.000896338	0.0467621	1
GO:0000054	ribosomal subunit export from nucleus	46	14	CPAR2_108600,CPAR2_108760,CPAR2_110040,CPAR2_204080,CPAR2_302210,CPAR2_400750,CPAR2_403400,CPAR2_407520,CPAR2_600040,CPAR2_600560,CPAR2_601340,CPAR2_702230,CPAR2_702290,CPAR2_806080,	30.4	2.47	3.15	0.000896338	0.0467621	1
GO:1901566	organonitrogen compound biosynthetic process	693	112	CPAR2_100040,CPAR2_100260,CPAR2_101000,CPAR2_101220,CPAR2_101280,CPAR2_101600,CPAR2_103450,CPAR2_103580,CPAR2_104130,CPAR2_104170,CPAR2_104790,CPAR2_104800,CPAR2_105170,CPAR2_105980,CPAR2_106030,CPAR2_106380,CPAR2_106660,CPAR2_106760,CPAR2_106960,CPAR2_107370,CPAR2_107590,CPAR2_107640,CPAR2_107970,CPAR2_108650,CPAR2_108760,CPAR2_108970,CPAR2_109170,CPAR2_109290,CPAR2_109350,CPAR2_109630,CPAR2_110…	16.2	1.31	1.44	0.000947353	0.0482513	1
GO:0044283	small molecule biosynthetic process	263	50	CPAR2_102080,CPAR2_104170,CPAR2_104790,CPAR2_105550,CPAR2_106660,CPAR2_106760,CPAR2_107590,CPAR2_107970,CPAR2_108530,CPAR2_108790,CPAR2_300800,CPAR2_301210,CPAR2_301620,CPAR2_302110,CPAR2_303330,CPAR2_303730,CPAR2_303740,CPAR2_400710,CPAR2_400970,CPAR2_401060,CPAR2_401230,CPAR2_401420,CPAR2_403030,CPAR2_403110,CPAR2_405540,CPAR2_500730,CPAR2_501020,CPAR2_502580,CPAR2_503990,CPAR2_504050,CPAR2_600…	19	1.54	1.72	0.00096424	0.0482513	1
GO terms enriched in Chr5x3 down-regulated and Chr1x3 down-regulated genes
ID	Name	Bgd count	Result count	Result gene list	Pct of bgd	Fold enrichment	Odds ratio	P-value	Benjamini	Bonferroni
GO:0006457	protein folding	85	23	CPAR2_105050,CPAR2_106080,CPAR2_106290,CPAR2_200120,CPAR2_200580,CPAR2_203040,CPAR2_210820,CPAR2_213490,CPAR2_300520,CPAR2_303530,CPAR2_304290,CPAR2_400300,CPAR2_401980,CPAR2_404390,CPAR2_404840,CPAR2_406390,CPAR2_407620,CPAR2_501270,CPAR2_700360,CPAR2_700380,CPAR2_703150,CPAR2_802930,CPAR2_806300,	27.1	3.34	4.37	1.40008e-07	0.000276096	0.000276096
GO:0045041	protein import into mitochondrial intermembrane space	8	6	CPAR2_106080,CPAR2_203040,CPAR2_700360,CPAR2_802110,CPAR2_802570,CPAR2_806800,	75	9.26	34.45	6.67958e-06	0.00439071	0.0131721
GO:0007005	mitochondrion organization	226	38	CPAR2_103870,CPAR2_105050,CPAR2_106050,CPAR2_106080,CPAR2_106280,CPAR2_107160,CPAR2_109090,CPAR2_200420,CPAR2_200610,CPAR2_200730,CPAR2_201760,CPAR2_202900,CPAR2_203040,CPAR2_208630,CPAR2_209020,CPAR2_209790,CPAR2_210500,CPAR2_300410,CPAR2_300510,CPAR2_300520,CPAR2_303070,CPAR2_303530,CPAR2_304290,CPAR2_403130,CPAR2_404390,CPAR2_500290,CPAR2_501620,CPAR2_502570,CPAR2_503140,CPAR2_700360,CPAR2_700…	16.8	2.07	2.41	9.28173e-06	0.00457589	0.0183036
